# Supplementary material for: (E)-3-[4-(Dimethyl­amino)­phen­yl]-1-(2-methyl-4-phenyl­quinolin-3-yl)prop-2-en-1-one 0.7-hydrate
Source: Acta Crystallogr Sect E Struct Rep Online. 2011 May 25;67(Pt 6):o1521–2. doi: 10.1107/S1600536811019088 (PMC3120557; doi:10.1107/S1600536811019088)
Supplement: Supplementary file 1 [file e-67-o1521-sup1.cif]

##############################################################################
#                                                                            #
# This CIF contains the data in a paper accepted for publication in          #
# Acta Crystallographica Section E. It conforms to the requirements of       #
# Notes for Authors for Acta Crystallographica Section E, and has been       #
# peer reviewed under the auspices of the IUCr Commission on Journals.       #
#                                                                            #
# Full details of the Crystallographic Information File format               #
# are given in the paper "The Crystallographic Information File (CIF):       #
# a New Standard Archive File for Crystallography" by S. R. Hall, F. H.      #
# Allen and I. D. Brown [Acta Cryst. (1991), A47, 655-685].                  #
#                                                                            #
# The current version of the core CIF dictionary is obtainable from          #
# ftp://ftp.iucr.org/pub/cif_core.dic.                                       #
#                                                                            #
# Software is freely available for graphical display of the structure(s)     #
# in this CIF. For information consult the CIF software page                 #
# http://www.iucr.org/resources/cif/software.                                #
#                                                                            #
# This file may be used for bona fide research purposes within the           #
# scientific community so long as proper attribution is given to the journal # 
# article from which it was obtained.                                        #
#                                                                            #
##############################################################################
data_global
_audit_creation_method     'form.cif (version 2.0)'
_journal_data_validation_number     ?
_journal_date_recd_electronic     2011-05-05
_journal_date_accepted     2011-05-19
_journal_name_full     'Acta Crystallographica, Section E'
_journal_year     2011
_journal_volume     67
_journal_issue      6
_journal_page_first     o1521
_journal_page_last     o1522
_journal_paper_category     QO
_journal_coeditor_code     RZ2594
_publ_contact_author_name     'Prof. Fun, Hoong-Kun'
_publ_contact_author_address
;
      X-ray Crystallography Unit
      School of Physics
      Universiti Sains Malaysia
      11800 USM, Penang
      MALAYSIA
;
_publ_contact_author_email     'hkfun@usm.my'
_publ_contact_author_fax     '604 6579150'
_publ_contact_author_phone     '604 6533652'
_publ_section_title
;\
(<i>E</i>)-3-[4-(Dimethylamino)phenyl]-1-(2-methyl-4-phenylquinolin-3-yl)prop-\
2-en-1-one 0.7-hydrate
;
loop_
    _publ_author_name
    _publ_author_footnote
    _publ_author_address
    'Wan-Sin Loh'
;
      Thomson Reuters ResearcherID: C-7581-2009.
;
;
      X-ray Crystallography Unit
      School of Physics
      Universiti Sains Malaysia
      11800 USM, Penang
      Malaysia
;
    'Hoong-Kun Fun'
;
      Thomson Reuters ResearcherID: A-3561-2009.
;
;
      X-ray Crystallography Unit
      School of Physics
      Universiti Sains Malaysia
      11800 USM, Penang
      Malaysia
;
    'S. Sarveswari' ?
;
      Organic Chemistry Division
      School of Advanced Sciences
      VIT University
      Vellore 632 014, India
;
    'V. Vijayakumar' ?
;
      Organic Chemistry Division
      School of Advanced Sciences
      VIT University
      Vellore 632 014, India
;
    'R. Prasath' ?
;
      Organic Chemistry Division
      School of Advanced Sciences
      VIT University
      Vellore 632 014, India
;
data_I
_audit_creation_method     SHELXL-97
_chemical_name_systematic
;
(<i>E</i>)-3-[4-(Dimethylamino)phenyl]-1-(2-methyl-4-phenylquinolin-
3-yl)prop-2-en-1-one 0.7-hydrate
;
_chemical_name_common     ?
_chemical_formula_moiety     'C27 H24 N2 O, 0.7(H2 O)'
_chemical_formula_sum     'C27 H25.40 N2 O1.70'
_chemical_formula_iupac     'C27 H24 N2 O, 0.7H2 O'
_chemical_formula_weight     405.09
_chemical_melting_point     ?
_symmetry_cell_setting     triclinic
_symmetry_space_group_name_H-M     'P -1'
_symmetry_space_group_name_Hall     '-P 1'
loop_
    _symmetry_equiv_pos_as_xyz
    'x, y, z'
    '-x, -y, -z'
_cell_length_a     9.2653(2)
_cell_length_b     10.6076(2)
_cell_length_c     12.2347(2)
_cell_angle_alpha     66.4090(10)
_cell_angle_beta     87.7580(10)
_cell_angle_gamma     80.3080(10)
_cell_volume     1085.70(4)
_cell_formula_units_Z     2
_cell_measurement_reflns_used     9900
_cell_measurement_theta_min     2.23
_cell_measurement_theta_max     34.06
_cell_measurement_temperature     100.00(10)
_exptl_crystal_description     'block'
_exptl_crystal_colour     'yellow'
_exptl_crystal_size_max     0.47
_exptl_crystal_size_mid     0.31
_exptl_crystal_size_min     0.22
_exptl_crystal_density_diffrn     1.239
_exptl_crystal_density_meas     ?
_exptl_crystal_density_method     'not measured'
_exptl_crystal_F_000     430
_exptl_absorpt_coefficient_mu     0.078
_exptl_absorpt_correction_type     multi-scan
_exptl_absorpt_process_details     '(<i>SADABS</i>; Bruker, 2009)'
_exptl_absorpt_correction_T_min     0.9642
_exptl_absorpt_correction_T_max     0.9830
_exptl_special_details
;
The crystal was placed in the cold stream of an Oxford Cryosystems Cobra
open-flow nitrogen cryostat (Cosier & Glazer, 1986) operating at 100.0(1) K.
;
_diffrn_ambient_temperature     100.00(10)
_diffrn_radiation_type     MoK\a
_diffrn_radiation_wavelength     0.71073
_diffrn_radiation_source     'fine-focus sealed tube'
_diffrn_radiation_monochromator     graphite
_diffrn_measurement_device_type
;
Bruker SMART APEXII CCD area-detector
;
_diffrn_measurement_method     '\f and \w'
_diffrn_detector_area_resol_mean     ?
_diffrn_reflns_number     28425
_diffrn_reflns_av_R_equivalents     0.0237
_diffrn_reflns_av_sigmaI/netI     0.0259
_diffrn_reflns_theta_min     1.82
_diffrn_reflns_theta_max     34.13
_diffrn_reflns_theta_full     34.13
_diffrn_measured_fraction_theta_max     0.988
_diffrn_measured_fraction_theta_full     0.988
_diffrn_reflns_limit_h_min     -14
_diffrn_reflns_limit_h_max     14
_diffrn_reflns_limit_k_min     -16
_diffrn_reflns_limit_k_max     15
_diffrn_reflns_limit_l_min     -19
_diffrn_reflns_limit_l_max     19
_diffrn_standards_number     0
_diffrn_standards_interval_count     .
_diffrn_standards_interval_time     .
_diffrn_standards_decay_%     ?
_refine_special_details
;
Refinement of <i>F</i>^2^ against ALL reflections. The weighted <i>R</i>-factor
<i>wR</i> and goodness of fit <i>S</i> are based on <i>F</i>^2^, conventional
<i>R</i>-factors <i>R</i> are based on <i>F</i>, with <i>F</i> set to zero for
negative <i>F</i>^2^. The threshold expression of <i>F</i>^2^ >
\s(<i>F</i>^2^) is used only for calculating <i>R</i>-factors(gt) <i>etc</i>.
and is not relevant to the choice of reflections for refinement.
<i>R</i>-factors based on <i>F</i>^2^ are statistically about twice as large
as those based on <i>F</i>, and <i>R</i>- factors based on ALL data will be
even larger.
;
_reflns_number_total     8843
_reflns_number_gt     6883
_reflns_threshold_expression     I>2\s(I)
_refine_ls_structure_factor_coef     Fsqd
_refine_ls_matrix_type     full
_refine_ls_R_factor_all     0.0661
_refine_ls_R_factor_gt     0.0511
_refine_ls_wR_factor_gt     0.1444
_refine_ls_wR_factor_ref     0.1577
_refine_ls_goodness_of_fit_ref     1.053
_refine_ls_restrained_S_all     1.053
_refine_ls_number_reflns     8843
_refine_ls_number_parameters     289
_refine_ls_number_restraints     2
_refine_ls_hydrogen_treatment     mixed
_refine_ls_weighting_scheme     calc
_refine_ls_weighting_details
         'calc w=1/[\s^2^(Fo^2^)+(0.0836P)^2^+0.2116P] where P=(Fo^2^+2Fc^2^)/3'
_atom_sites_solution_hydrogens     geom
_atom_sites_solution_primary     direct
_atom_sites_solution_secondary     difmap
_refine_ls_shift/su_max     0.001
_refine_ls_shift/su_mean     0.000
_refine_diff_density_max     0.449
_refine_diff_density_min     -0.254
_refine_ls_extinction_method     none
_refine_ls_extinction_coef     ?
loop_
    _atom_type_symbol
    _atom_type_description
    _atom_type_scat_dispersion_real
    _atom_type_scat_dispersion_imag
    _atom_type_scat_source
    'C' 'C' 0.0033 0.0016
                         'International Tables Vol C Tables 4.2.6.8 and 6.1.1.4'
    'H' 'H' 0.0000 0.0000
                         'International Tables Vol C Tables 4.2.6.8 and 6.1.1.4'
    'N' 'N' 0.0061 0.0033
                         'International Tables Vol C Tables 4.2.6.8 and 6.1.1.4'
    'O' 'O' 0.0106 0.0060
                         'International Tables Vol C Tables 4.2.6.8 and 6.1.1.4'
_computing_data_collection     'APEX2 (Bruker, 2009)'
_computing_cell_refinement     'SAINT (Bruker, 2009)'
_computing_data_reduction     'SAINT (Bruker, 2009)'
_computing_structure_solution     'SHELXTL (Sheldrick, 2008)'
_computing_structure_refinement     'SHELXTL (Sheldrick, 2008)'
_computing_molecular_graphics     'SHELXTL (Sheldrick, 2008)'
_computing_publication_material
;
SHELXTL (Sheldrick, 2008) and PLATON (Spek, 2009)
;
loop_
    _atom_site_type_symbol
    _atom_site_label
    _atom_site_fract_x
    _atom_site_fract_y
    _atom_site_fract_z
    _atom_site_U_iso_or_equiv
    _atom_site_adp_type
    _atom_site_calc_flag
    _atom_site_refinement_flags
    _atom_site_occupancy
    _atom_site_symmetry_multiplicity
    _atom_site_disorder_assembly
    _atom_site_disorder_group
    O O1 0.62190(8) 0.03973(8) 0.38342(7) 0.02981(16) Uani d . 1 1 . .
    N N1 0.29814(8) 0.08211(8) 0.10561(7) 0.02176(15) Uani d . 1 1 . .
    N N2 0.05122(9) 0.75572(9) 0.47082(8) 0.02510(16) Uani d . 1 1 . .
    C C1 0.36984(9) 0.14337(9) 0.00267(8) 0.01954(15) Uani d . 1 1 . .
    C C2 0.31833(11) 0.14074(10) -0.10394(9) 0.02472(18) Uani d . 1 1 . .
    H H2A 0.2352 0.0985 -0.1025 0.030 Uiso calc R 1 1 . .
    C C3 0.38766(12) 0.19871(11) -0.20888(9) 0.0289(2) Uani d . 1 1 . .
    H H3A 0.3534 0.1950 -0.2795 0.035 Uiso calc R 1 1 . .
    C C4 0.50996(12) 0.26408(11) -0.21278(9) 0.02809(19) Uani d . 1 1 . .
    H H4A 0.5565 0.3051 -0.2862 0.034 Uiso calc R 1 1 . .
    C C5 0.56190(10) 0.26855(10) -0.11095(8) 0.02374(17) Uani d . 1 1 . .
    H H5A 0.6442 0.3125 -0.1144 0.028 Uiso calc R 1 1 . .
    C C6 0.49338(9) 0.20786(9) -0.00065(8) 0.01872(15) Uani d . 1 1 . .
    C C7 0.54149(9) 0.20946(9) 0.10795(8) 0.01787(15) Uani d . 1 1 . .
    C C8 0.46772(9) 0.14656(9) 0.21066(8) 0.01906(15) Uani d . 1 1 . .
    C C9 0.34569(9) 0.08271(10) 0.20584(8) 0.02138(16) Uani d . 1 1 . .
    C C10 0.67008(9) 0.27639(9) 0.10986(8) 0.02043(16) Uani d . 1 1 . .
    C C11 0.81131(10) 0.21074(11) 0.10215(10) 0.0292(2) Uani d . 1 1 . .
    H H11A 0.8256 0.1228 0.0964 0.035 Uiso calc R 1 1 . .
    C C12 0.93163(11) 0.27357(14) 0.10290(11) 0.0349(2) Uani d . 1 1 . .
    H H12A 1.0277 0.2286 0.0975 0.042 Uiso calc R 1 1 . .
    C C13 0.91096(13) 0.40165(13) 0.11151(9) 0.0345(2) Uani d . 1 1 . .
    H H13A 0.9931 0.4441 0.1124 0.041 Uiso calc R 1 1 . .
    C C14 0.77099(13) 0.46815(12) 0.11876(10) 0.0336(2) Uani d . 1 1 . .
    H H14A 0.7571 0.5562 0.1242 0.040 Uiso calc R 1 1 . .
    C C15 0.65074(11) 0.40541(10) 0.11806(9) 0.02625(18) Uani d . 1 1 . .
    H H15A 0.5548 0.4509 0.1232 0.031 Uiso calc R 1 1 . .
    C C16 0.52220(9) 0.13497(10) 0.32989(8) 0.02152(16) Uani d . 1 1 . .
    C C17 0.45532(10) 0.23519(10) 0.37833(8) 0.02317(17) Uani d . 1 1 . .
    H H17A 0.4912 0.2259 0.4533 0.028 Uiso calc R 1 1 . .
    C C18 0.34498(10) 0.34062(10) 0.32226(8) 0.02172(16) Uani d . 1 1 . .
    H H18A 0.3112 0.3469 0.2476 0.026 Uiso calc R 1 1 . .
    C C19 0.27230(10) 0.44507(9) 0.36294(8) 0.02049(16) Uani d . 1 1 . .
    C C20 0.31758(10) 0.45868(11) 0.46537(8) 0.02470(18) Uani d . 1 1 . .
    H H20A 0.4002 0.3964 0.5111 0.030 Uiso calc R 1 1 . .
    C C21 0.24580(11) 0.55967(11) 0.50161(8) 0.02482(18) Uani d . 1 1 . .
    H H21A 0.2802 0.5658 0.5712 0.030 Uiso calc R 1 1 . .
    C C22 0.12176(9) 0.65431(9) 0.43683(8) 0.02082(16) Uani d . 1 1 . .
    C C23 0.07597(12) 0.64065(12) 0.33376(10) 0.0322(2) Uani d . 1 1 . .
    H H23A -0.0072 0.7018 0.2880 0.039 Uiso calc R 1 1 . .
    C C24 0.15050(12) 0.53970(11) 0.29894(10) 0.0304(2) Uani d . 1 1 . .
    H H24A 0.1178 0.5342 0.2286 0.037 Uiso calc R 1 1 . .
    C C25 0.09293(15) 0.76160(15) 0.58093(11) 0.0397(3) Uani d . 1 1 . .
    H H25A 0.1935 0.7804 0.5762 0.060 Uiso calc R 1 1 . .
    H H25B 0.0872 0.6722 0.6474 0.060 Uiso calc R 1 1 . .
    H H25C 0.0265 0.8362 0.5939 0.060 Uiso calc R 1 1 . .
    C C26 -0.08338(11) 0.84364(12) 0.40942(11) 0.0312(2) Uani d . 1 1 . .
    H H26A -0.0656 0.8917 0.3244 0.047 Uiso calc R 1 1 . .
    H H26B -0.1164 0.9127 0.4433 0.047 Uiso calc R 1 1 . .
    H H26C -0.1590 0.7858 0.4192 0.047 Uiso calc R 1 1 . .
    C C27 0.26687(12) 0.00813(13) 0.31730(10) 0.0321(2) Uani d . 1 1 . .
    H H27A 0.1609 0.0335 0.3009 0.048 Uiso calc R 1 1 . .
    H H27B 0.2925 0.0353 0.3808 0.048 Uiso calc R 1 1 . .
    H H27C 0.2960 -0.0929 0.3427 0.048 Uiso calc R 1 1 . .
    O O1W 0.06296(16) 0.93446(14) 0.11443(13) 0.0424(3) Uani d PD 0.70 1 . .
    H H1W1 0.135(2) 0.977(3) 0.109(3) 0.064 Uiso d PD 0.70 1 . .
    H H2W1 0.098(3) 0.8490(13) 0.151(2) 0.064 Uiso d PD 0.70 1 . .
loop_
    _atom_site_aniso_label
    _atom_site_aniso_U_11
    _atom_site_aniso_U_22
    _atom_site_aniso_U_33
    _atom_site_aniso_U_12
    _atom_site_aniso_U_13
    _atom_site_aniso_U_23
    O1 0.0246(3) 0.0346(4) 0.0280(3) 0.0048(3) -0.0033(3) -0.0136(3)
    N1 0.0185(3) 0.0224(3) 0.0260(3) -0.0063(3) 0.0013(3) -0.0103(3)
    N2 0.0228(3) 0.0263(4) 0.0284(4) -0.0008(3) -0.0004(3) -0.0144(3)
    C1 0.0191(3) 0.0179(3) 0.0234(4) -0.0040(3) -0.0004(3) -0.0097(3)
    C2 0.0263(4) 0.0240(4) 0.0273(4) -0.0065(3) -0.0041(3) -0.0125(3)
    C3 0.0350(5) 0.0304(5) 0.0247(4) -0.0075(4) -0.0037(4) -0.0131(4)
    C4 0.0325(5) 0.0314(5) 0.0219(4) -0.0093(4) 0.0025(3) -0.0108(4)
    C5 0.0246(4) 0.0256(4) 0.0226(4) -0.0083(3) 0.0027(3) -0.0097(3)
    C6 0.0184(3) 0.0181(3) 0.0213(3) -0.0042(3) 0.0009(3) -0.0092(3)
    C7 0.0159(3) 0.0172(3) 0.0219(3) -0.0033(3) 0.0007(3) -0.0091(3)
    C8 0.0162(3) 0.0203(4) 0.0220(4) -0.0031(3) 0.0013(3) -0.0099(3)
    C9 0.0171(3) 0.0232(4) 0.0249(4) -0.0057(3) 0.0027(3) -0.0100(3)
    C10 0.0192(3) 0.0219(4) 0.0207(3) -0.0072(3) -0.0002(3) -0.0076(3)
    C11 0.0195(4) 0.0294(5) 0.0389(5) -0.0063(3) 0.0017(3) -0.0128(4)
    C12 0.0196(4) 0.0456(6) 0.0367(5) -0.0117(4) 0.0001(4) -0.0109(5)
    C13 0.0335(5) 0.0451(6) 0.0253(4) -0.0249(5) -0.0020(4) -0.0070(4)
    C14 0.0413(6) 0.0308(5) 0.0329(5) -0.0193(4) -0.0028(4) -0.0116(4)
    C15 0.0276(4) 0.0245(4) 0.0292(4) -0.0093(3) -0.0013(3) -0.0113(3)
    C16 0.0182(3) 0.0252(4) 0.0219(4) -0.0039(3) 0.0018(3) -0.0101(3)
    C17 0.0231(4) 0.0262(4) 0.0212(4) -0.0029(3) 0.0010(3) -0.0110(3)
    C18 0.0220(4) 0.0229(4) 0.0218(4) -0.0049(3) 0.0011(3) -0.0101(3)
    C19 0.0210(4) 0.0211(4) 0.0201(3) -0.0043(3) 0.0004(3) -0.0086(3)
    C20 0.0244(4) 0.0276(4) 0.0207(4) 0.0018(3) -0.0026(3) -0.0103(3)
    C21 0.0264(4) 0.0284(4) 0.0194(4) 0.0007(3) -0.0023(3) -0.0111(3)
    C22 0.0193(3) 0.0211(4) 0.0227(4) -0.0043(3) 0.0017(3) -0.0092(3)
    C23 0.0309(5) 0.0315(5) 0.0374(5) 0.0071(4) -0.0151(4) -0.0203(4)
    C24 0.0322(5) 0.0308(5) 0.0320(5) 0.0035(4) -0.0122(4) -0.0186(4)
    C25 0.0451(6) 0.0470(7) 0.0294(5) 0.0091(5) -0.0026(4) -0.0241(5)
    C26 0.0239(4) 0.0297(5) 0.0414(6) 0.0015(4) -0.0031(4) -0.0177(4)
    C27 0.0274(4) 0.0424(6) 0.0286(5) -0.0164(4) 0.0079(4) -0.0127(4)
    O1W 0.0475(7) 0.0369(6) 0.0544(8) -0.0256(6) 0.0242(6) -0.0250(6)
_geom_special_details
;
All e.s.d.'s (except the e.s.d. in the dihedral angle between two l.s. planes)
are estimated using the full covariance matrix. The cell e.s.d.'s are taken
into account individually in the estimation of e.s.d.'s in distances, angles
and torsion angles; correlations between e.s.d.'s in cell parameters are only
used when they are defined by crystal symmetry. An approximate (isotropic)
treatment of cell e.s.d.'s is used for estimating e.s.d.'s involving l.s.
planes.
;
loop_
    _geom_bond_atom_site_label_1
    _geom_bond_atom_site_label_2
    _geom_bond_site_symmetry_2
    _geom_bond_distance
    _geom_bond_publ_flag
    O1 C16 . 1.2273(11) ?
    N1 C9 . 1.3218(12) ?
    N1 C1 . 1.3692(12) ?
    N2 C22 . 1.3628(12) ?
    N2 C25 . 1.4437(14) ?
    N2 C26 . 1.4527(13) ?
    C1 C2 . 1.4185(12) ?
    C1 C6 . 1.4205(12) ?
    C2 C3 . 1.3695(14) ?
    C2 H2A . 0.9500 ?
    C3 C4 . 1.4146(15) ?
    C3 H3A . 0.9500 ?
    C4 C5 . 1.3741(13) ?
    C4 H4A . 0.9500 ?
    C5 C6 . 1.4191(12) ?
    C5 H5A . 0.9500 ?
    C6 C7 . 1.4253(12) ?
    C7 C8 . 1.3809(12) ?
    C7 C10 . 1.4914(12) ?
    C8 C9 . 1.4269(12) ?
    C8 C16 . 1.5136(12) ?
    C9 C27 . 1.5072(13) ?
    C10 C15 . 1.3933(14) ?
    C10 C11 . 1.3937(13) ?
    C11 C12 . 1.3939(14) ?
    C11 H11A . 0.9500 ?
    C12 C13 . 1.3853(19) ?
    C12 H12A . 0.9500 ?
    C13 C14 . 1.3858(18) ?
    C13 H13A . 0.9500 ?
    C14 C15 . 1.3926(14) ?
    C14 H14A . 0.9500 ?
    C15 H15A . 0.9500 ?
    C16 C17 . 1.4557(13) ?
    C17 C18 . 1.3499(13) ?
    C17 H17A . 0.9500 ?
    C18 C19 . 1.4466(13) ?
    C18 H18A . 0.9500 ?
    C19 C24 . 1.3974(13) ?
    C19 C20 . 1.4049(13) ?
    C20 C21 . 1.3798(14) ?
    C20 H20A . 0.9500 ?
    C21 C22 . 1.4152(13) ?
    C21 H21A . 0.9500 ?
    C22 C23 . 1.4142(13) ?
    C23 C24 . 1.3777(15) ?
    C23 H23A . 0.9500 ?
    C24 H24A . 0.9500 ?
    C25 H25A . 0.9800 ?
    C25 H25B . 0.9800 ?
    C25 H25C . 0.9800 ?
    C26 H26A . 0.9800 ?
    C26 H26B . 0.9800 ?
    C26 H26C . 0.9800 ?
    C27 H27A . 0.9800 ?
    C27 H27B . 0.9800 ?
    C27 H27C . 0.9800 ?
    O1W H1W1 . 0.850(10) ?
    O1W H2W1 . 0.846(10) ?
loop_
    _geom_angle_atom_site_label_1
    _geom_angle_atom_site_label_2
    _geom_angle_atom_site_label_3
    _geom_angle_site_symmetry_1
    _geom_angle_site_symmetry_3
    _geom_angle
    _geom_angle_publ_flag
    C9 N1 C1 . . 118.84(7) ?
    C22 N2 C25 . . 120.55(8) ?
    C22 N2 C26 . . 120.61(8) ?
    C25 N2 C26 . . 117.90(9) ?
    N1 C1 C2 . . 118.17(8) ?
    N1 C1 C6 . . 122.50(8) ?
    C2 C1 C6 . . 119.33(8) ?
    C3 C2 C1 . . 120.40(9) ?
    C3 C2 H2A . . 119.8 ?
    C1 C2 H2A . . 119.8 ?
    C2 C3 C4 . . 120.44(9) ?
    C2 C3 H3A . . 119.8 ?
    C4 C3 H3A . . 119.8 ?
    C5 C4 C3 . . 120.39(9) ?
    C5 C4 H4A . . 119.8 ?
    C3 C4 H4A . . 119.8 ?
    C4 C5 C6 . . 120.41(8) ?
    C4 C5 H5A . . 119.8 ?
    C6 C5 H5A . . 119.8 ?
    C5 C6 C1 . . 119.02(8) ?
    C5 C6 C7 . . 123.16(8) ?
    C1 C6 C7 . . 117.82(8) ?
    C8 C7 C6 . . 118.59(7) ?
    C8 C7 C10 . . 121.15(8) ?
    C6 C7 C10 . . 120.25(7) ?
    C7 C8 C9 . . 119.71(8) ?
    C7 C8 C16 . . 120.54(7) ?
    C9 C8 C16 . . 119.57(8) ?
    N1 C9 C8 . . 122.52(8) ?
    N1 C9 C27 . . 116.52(8) ?
    C8 C9 C27 . . 120.93(8) ?
    C15 C10 C11 . . 119.24(8) ?
    C15 C10 C7 . . 120.65(8) ?
    C11 C10 C7 . . 120.11(8) ?
    C10 C11 C12 . . 120.25(10) ?
    C10 C11 H11A . . 119.9 ?
    C12 C11 H11A . . 119.9 ?
    C13 C12 C11 . . 119.95(11) ?
    C13 C12 H12A . . 120.0 ?
    C11 C12 H12A . . 120.0 ?
    C12 C13 C14 . . 120.31(9) ?
    C12 C13 H13A . . 119.8 ?
    C14 C13 H13A . . 119.8 ?
    C13 C14 C15 . . 119.77(11) ?
    C13 C14 H14A . . 120.1 ?
    C15 C14 H14A . . 120.1 ?
    C14 C15 C10 . . 120.49(10) ?
    C14 C15 H15A . . 119.8 ?
    C10 C15 H15A . . 119.8 ?
    O1 C16 C17 . . 121.86(8) ?
    O1 C16 C8 . . 118.44(8) ?
    C17 C16 C8 . . 119.71(8) ?
    C18 C17 C16 . . 123.43(8) ?
    C18 C17 H17A . . 118.3 ?
    C16 C17 H17A . . 118.3 ?
    C17 C18 C19 . . 127.37(8) ?
    C17 C18 H18A . . 116.3 ?
    C19 C18 H18A . . 116.3 ?
    C24 C19 C20 . . 116.51(8) ?
    C24 C19 C18 . . 119.96(8) ?
    C20 C19 C18 . . 123.53(8) ?
    C21 C20 C19 . . 122.04(8) ?
    C21 C20 H20A . . 119.0 ?
    C19 C20 H20A . . 119.0 ?
    C20 C21 C22 . . 121.07(8) ?
    C20 C21 H21A . . 119.5 ?
    C22 C21 H21A . . 119.5 ?
    N2 C22 C23 . . 121.45(8) ?
    N2 C22 C21 . . 121.59(8) ?
    C23 C22 C21 . . 116.95(8) ?
    C24 C23 C22 . . 120.78(9) ?
    C24 C23 H23A . . 119.6 ?
    C22 C23 H23A . . 119.6 ?
    C23 C24 C19 . . 122.64(9) ?
    C23 C24 H24A . . 118.7 ?
    C19 C24 H24A . . 118.7 ?
    N2 C25 H25A . . 109.5 ?
    N2 C25 H25B . . 109.5 ?
    H25A C25 H25B . . 109.5 ?
    N2 C25 H25C . . 109.5 ?
    H25A C25 H25C . . 109.5 ?
    H25B C25 H25C . . 109.5 ?
    N2 C26 H26A . . 109.5 ?
    N2 C26 H26B . . 109.5 ?
    H26A C26 H26B . . 109.5 ?
    N2 C26 H26C . . 109.5 ?
    H26A C26 H26C . . 109.5 ?
    H26B C26 H26C . . 109.5 ?
    C9 C27 H27A . . 109.5 ?
    C9 C27 H27B . . 109.5 ?
    H27A C27 H27B . . 109.5 ?
    C9 C27 H27C . . 109.5 ?
    H27A C27 H27C . . 109.5 ?
    H27B C27 H27C . . 109.5 ?
    H1W1 O1W H2W1 . . 105(3) ?
loop_
    _geom_torsion_atom_site_label_1
    _geom_torsion_atom_site_label_2
    _geom_torsion_atom_site_label_3
    _geom_torsion_atom_site_label_4
    _geom_torsion_site_symmetry_1
    _geom_torsion_site_symmetry_2
    _geom_torsion_site_symmetry_3
    _geom_torsion_site_symmetry_4
    _geom_torsion
    _geom_torsion_publ_flag
    C9 N1 C1 C2 . . . . 179.43(8) ?
    C9 N1 C1 C6 . . . . -0.10(13) ?
    N1 C1 C2 C3 . . . . -179.00(9) ?
    C6 C1 C2 C3 . . . . 0.54(14) ?
    C1 C2 C3 C4 . . . . -1.09(16) ?
    C2 C3 C4 C5 . . . . 0.88(16) ?
    C3 C4 C5 C6 . . . . -0.10(16) ?
    C4 C5 C6 C1 . . . . -0.43(14) ?
    C4 C5 C6 C7 . . . . -179.74(9) ?
    N1 C1 C6 C5 . . . . 179.74(8) ?
    C2 C1 C6 C5 . . . . 0.22(13) ?
    N1 C1 C6 C7 . . . . -0.92(13) ?
    C2 C1 C6 C7 . . . . 179.56(8) ?
    C5 C6 C7 C8 . . . . -179.58(8) ?
    C1 C6 C7 C8 . . . . 1.11(12) ?
    C5 C6 C7 C10 . . . . -0.34(13) ?
    C1 C6 C7 C10 . . . . -179.65(8) ?
    C6 C7 C8 C9 . . . . -0.37(12) ?
    C10 C7 C8 C9 . . . . -179.60(8) ?
    C6 C7 C8 C16 . . . . 174.89(8) ?
    C10 C7 C8 C16 . . . . -4.34(13) ?
    C1 N1 C9 C8 . . . . 0.92(13) ?
    C1 N1 C9 C27 . . . . -177.32(8) ?
    C7 C8 C9 N1 . . . . -0.70(14) ?
    C16 C8 C9 N1 . . . . -176.00(8) ?
    C7 C8 C9 C27 . . . . 177.47(9) ?
    C16 C8 C9 C27 . . . . 2.17(13) ?
    C8 C7 C10 C15 . . . . -75.46(11) ?
    C6 C7 C10 C15 . . . . 105.32(10) ?
    C8 C7 C10 C11 . . . . 105.21(11) ?
    C6 C7 C10 C11 . . . . -74.01(12) ?
    C15 C10 C11 C12 . . . . 0.13(15) ?
    C7 C10 C11 C12 . . . . 179.46(9) ?
    C10 C11 C12 C13 . . . . 0.09(17) ?
    C11 C12 C13 C14 . . . . -0.34(17) ?
    C12 C13 C14 C15 . . . . 0.37(16) ?
    C13 C14 C15 C10 . . . . -0.15(16) ?
    C11 C10 C15 C14 . . . . -0.10(15) ?
    C7 C10 C15 C14 . . . . -179.43(9) ?
    C7 C8 C16 O1 . . . . -81.63(11) ?
    C9 C8 C16 O1 . . . . 93.64(11) ?
    C7 C8 C16 C17 . . . . 98.80(10) ?
    C9 C8 C16 C17 . . . . -85.93(11) ?
    O1 C16 C17 C18 . . . . -179.59(9) ?
    C8 C16 C17 C18 . . . . -0.03(14) ?
    C16 C17 C18 C19 . . . . -179.76(9) ?
    C17 C18 C19 C24 . . . . -174.09(10) ?
    C17 C18 C19 C20 . . . . 6.19(15) ?
    C24 C19 C20 C21 . . . . 0.20(15) ?
    C18 C19 C20 C21 . . . . 179.92(9) ?
    C19 C20 C21 C22 . . . . 0.35(15) ?
    C25 N2 C22 C23 . . . . 175.46(11) ?
    C26 N2 C22 C23 . . . . 6.80(15) ?
    C25 N2 C22 C21 . . . . -5.80(15) ?
    C26 N2 C22 C21 . . . . -174.47(9) ?
    C20 C21 C22 N2 . . . . -179.07(9) ?
    C20 C21 C22 C23 . . . . -0.28(15) ?
    N2 C22 C23 C24 . . . . 178.45(10) ?
    C21 C22 C23 C24 . . . . -0.35(16) ?
    C22 C23 C24 C19 . . . . 0.93(19) ?
    C20 C19 C24 C23 . . . . -0.84(16) ?
    C18 C19 C24 C23 . . . . 179.43(10) ?
loop_
    _geom_hbond_atom_site_label_D
    _geom_hbond_atom_site_label_H
    _geom_hbond_atom_site_label_A
    _geom_hbond_site_symmetry_A
    _geom_hbond_distance_DH
    _geom_hbond_distance_HA
    _geom_hbond_distance_DA
    _geom_hbond_angle_DHA
    _geom_hbond_publ_flag
    O1W H1W1 N1 1_565 0.85(2) 2.01(2) 2.8650(17) 176(2) yes
    C14 H14A Cg1 2_665 0.95 2.81 3.6395(14) 147 yes
