# Supplementary material for: (E)-3-[4-(Dimethyl­amino)­phen­yl]-1-(2-methyl-4-phenyl­quinolin-3-yl)prop-2-en-1-one 0.7-hydrate
Source: Acta Crystallogr Sect E Struct Rep Online. 2011 May 25;67(Pt 6):o1521–2. doi: 10.1107/S1600536811019088 (PMC3120557; doi:10.1107/S1600536811019088)
Supplement: Supplementary file 2 [file e-67-o1521-Isup2.hkl]

# 
# h,k,l, Fc-squared, Fo-squared, sigma(Fo-squared) and status flag 
# 
data_I
_shelx_title ' rp112_0m in P-1 (100K)' 
_shelx_refln_list_code          4 
_shelx_F_calc_maximum      131.50 
_exptl_crystal_F_000       430.00 
_reflns_d_resolution_high  0.6334 
 
loop_ 
 _symmetry_equiv_pos_as_xyz 
 'x, y, z' 
 '-x, -y, -z' 
 
_cell_length_a     9.2653 
_cell_length_b    10.6076 
_cell_length_c    12.2347 
_cell_angle_alpha  66.409 
_cell_angle_beta   87.758 
_cell_angle_gamma  80.308 
 
_shelx_F_squared_multiplier     1.000 
 
loop_ 
 _refln_index_h 
 _refln_index_k 
 _refln_index_l 
 _refln_F_squared_calc 
 _refln_F_squared_meas 
 _refln_F_squared_sigma 
 _refln_observed_status 
   1   0   0     2052.12     2091.15     28.29 o 
   2   0   0      345.35      352.50      4.90 o 
   3   0   0      459.40      454.03     11.46 o 
   4   0   0       84.20       69.66      0.99 o 
   5   0   0     1911.66     2050.54     19.89 o 
   6   0   0        2.82        7.99      0.43 o 
   7   0   0      621.35      649.53      5.55 o 
   8   0   0       12.15       15.66      0.74 o 
   9   0   0        2.10        2.87      0.49 o 
  10   0   0       49.92       51.16      1.78 o 
  11   0   0       39.51       39.40      1.48 o 
  12   0   0        0.22        0.79      0.88 o 
  13   0   0        7.87        8.35      1.29 o 
  14   0   0        0.57        0.21      1.27 o 
 -14   1   0        4.96        5.01      1.65 o 
 -13   1   0        8.43        6.91      1.68 o 
 -12   1   0       30.16       24.58      2.52 o 
 -11   1   0       74.82       79.94      2.36 o 
 -10   1   0       14.13       17.78      1.86 o 
  -9   1   0       23.37       20.53      1.01 o 
  -8   1   0        9.64       12.45      0.59 o 
  -7   1   0       66.52       79.00      1.28 o 
  -6   1   0        6.40       10.47      0.45 o 
  -5   1   0      297.22      272.58      2.55 o 
  -4   1   0        9.46       10.73      0.36 o 
  -3   1   0      425.67      439.11      4.81 o 
  -2   1   0     1293.04     1331.80     15.21 o 
  -1   1   0     3051.80     3096.37     41.21 o 
   0   1   0      110.34      131.29      1.39 o 
   1   1   0      444.12      450.70      5.37 o 
   2   1   0     8715.74     9029.83    145.11 o 
   3   1   0     1954.65     2064.99     27.16 o 
   4   1   0        0.96        0.39      0.27 o 
   5   1   0      428.37      490.87      5.49 o 
   6   1   0       89.45       87.35      1.49 o 
   7   1   0        1.91        6.57      0.45 o 
   8   1   0       30.67       26.57      0.87 o 
   9   1   0      171.14      160.79      2.35 o 
  10   1   0       19.98       19.64      1.23 o 
  11   1   0        0.00       -0.32      0.45 o 
  12   1   0       41.61       44.55      1.49 o 
  13   1   0        2.17        2.18      0.73 o 
  14   1   0       20.00       23.47      1.99 o 
 -13   2   0        0.02        1.33      1.19 o 
 -12   2   0        1.19        1.64      1.21 o 
 -11   2   0       10.87       12.17      1.74 o 
 -10   2   0        0.07       -0.49      0.66 o 
  -9   2   0       14.59       15.15      1.08 o 
  -8   2   0       12.59        9.73      0.61 o 
  -7   2   0       54.37       58.97      1.22 o 
  -6   2   0      110.78      119.20      1.65 o 
  -5   2   0       15.12       17.61      0.57 o 
  -4   2   0      291.37      314.89      4.03 o 
  -3   2   0     2416.90     2691.62     29.62 o 
  -2   2   0     6155.00     6401.48     85.07 o 
  -1   2   0     4772.73     5158.57     55.31 o 
   0   2   0     1387.07     1416.13     12.63 o 
   1   2   0     1200.95     1241.40     20.11 o 
   2   2   0     8570.93     9051.92    102.90 o 
   3   2   0       62.09       69.50      2.75 o 
   4   2   0      479.11      491.38      6.01 o 
   5   2   0      153.21      199.02      2.88 o 
   6   2   0        5.41        5.50      0.46 o 
   7   2   0      365.32      360.94      5.15 o 
   8   2   0      529.55      517.59      8.14 o 
   9   2   0        5.68        4.19      0.59 o 
  10   2   0        2.27        2.51      0.52 o 
  11   2   0        2.29        1.05      0.51 o 
  12   2   0        5.52        7.67      0.82 o 
  13   2   0        1.28        1.25      0.64 o 
  14   2   0        4.69        4.79      1.20 o 
 -13   3   0       43.41       40.09      2.85 o 
 -12   3   0       11.89       11.92      1.92 o 
 -11   3   0        4.44        4.22      1.28 o 
 -10   3   0        0.36        0.18      1.25 o 
  -9   3   0       47.67       44.62      1.70 o 
  -8   3   0        1.19       -0.35      0.35 o 
  -7   3   0      262.06      255.96      3.25 o 
  -6   3   0      218.36      246.43      2.64 o 
  -5   3   0       23.33       33.22      0.89 o 
  -4   3   0        1.34        1.81      0.26 o 
  -3   3   0      270.35      324.14      3.08 o 
  -2   3   0      295.75      318.64      3.05 o 
  -1   3   0     1848.64     2036.34     19.59 o 
   0   3   0     1183.79     1207.38     10.89 o 
   1   3   0        7.57       19.37      0.77 o 
   2   3   0      163.89      171.63      2.39 o 
   3   3   0     1110.28     1266.71     14.71 o 
   4   3   0     1729.51     1928.54     21.93 o 
   5   3   0       12.60       21.92      0.83 o 
   6   3   0        1.08        0.09      0.34 o 
   7   3   0      251.85      242.26      7.47 o 
   8   3   0        0.24        0.76      0.40 o 
   9   3   0      107.19      112.25      3.23 o 
  10   3   0       24.14       26.42      2.10 o 
  11   3   0        2.04        0.87      0.58 o 
  12   3   0        0.01       -0.12      0.61 o 
  13   3   0       18.90       16.11      1.51 o 
  14   3   0       47.64       51.68      2.75 o 
 -13   4   0        0.80        0.16      1.08 o 
 -12   4   0       10.01        5.75      1.45 o 
 -11   4   0       39.98       47.34      2.84 o 
 -10   4   0        2.04        0.85      0.67 o 
  -9   4   0        1.90        0.82      0.56 o 
  -8   4   0       28.99       23.40      1.87 o 
  -7   4   0       95.45       96.40      2.00 o 
  -6   4   0       32.10       40.92      0.92 o 
  -5   4   0       23.86       25.37      0.60 o 
  -4   4   0       43.77       57.13      0.88 o 
  -3   4   0     1378.49     1407.72     11.23 o 
  -2   4   0      302.36      321.83      3.52 o 
  -1   4   0        0.23       -0.30      0.30 o 
   0   4   0      288.99      311.95      3.60 o 
   1   4   0       61.13       48.89      0.91 o 
   2   4   0       27.62       22.75      0.68 o 
   3   4   0      171.17      202.02      2.90 o 
   4   4   0      990.91     1137.23     13.48 o 
   5   4   0      246.88      253.91      3.55 o 
   6   4   0       22.41       27.71      1.06 o 
   7   4   0        0.44        2.90      0.70 o 
   8   4   0        0.04        0.21      0.33 o 
   9   4   0       80.74       78.09      3.72 o 
  10   4   0       71.67       72.65      2.27 o 
  11   4   0        0.11        0.06      0.47 o 
  12   4   0       21.75       21.06      1.43 o 
  13   4   0        4.09        3.02      0.81 o 
  14   4   0        1.45        2.41      0.99 o 
 -12   5   0        0.76       -0.91      0.91 o 
 -11   5   0       90.89      113.84      4.11 o 
 -10   5   0       16.21       16.95      1.31 o 
  -9   5   0       57.14       58.78      1.99 o 
  -8   5   0      101.44       99.12      2.32 o 
  -7   5   0       12.82        9.36      0.73 o 
  -6   5   0      449.17      395.39      4.82 o 
  -5   5   0       24.48       19.46      0.63 o 
  -4   5   0        1.67        0.43      0.22 o 
  -3   5   0      907.56      976.38      7.58 o 
  -2   5   0      109.17      119.12      3.10 o 
  -1   5   0      630.24      736.85      6.41 o 
   0   5   0       57.57       70.70      1.02 o 
   1   5   0      458.05      501.96      5.22 o 
   2   5   0       18.41       24.87      0.79 o 
   3   5   0       98.39      111.72      2.22 o 
   4   5   0       23.27       27.17      0.91 o 
   5   5   0       92.17       74.08      2.07 o 
   6   5   0      149.71      158.70      2.97 o 
   7   5   0        0.00        0.26      0.33 o 
   8   5   0        1.70        0.63      0.31 o 
   9   5   0       14.73       11.63      1.18 o 
  10   5   0        0.09       -0.52      0.52 o 
  11   5   0        2.92        3.53      0.86 o 
  12   5   0       18.48       21.75      1.37 o 
  13   5   0        4.48        5.27      0.90 o 
  14   5   0        0.04        1.05      1.03 o 
 -12   6   0       10.04       11.18      1.57 o 
 -11   6   0        5.93        7.76      1.78 o 
 -10   6   0       50.55       54.05      2.00 o 
  -9   6   0       22.45       25.60      1.39 o 
  -8   6   0       74.26       73.20      1.93 o 
  -7   6   0        0.00        0.19      0.40 o 
  -6   6   0        2.40        1.76      0.33 o 
  -5   6   0       40.89       47.41      1.01 o 
  -4   6   0      313.58      278.22      3.25 o 
  -3   6   0      167.37      176.26      2.24 o 
  -2   6   0       11.52       10.19      0.47 o 
  -1   6   0       54.70       69.71      1.24 o 
   0   6   0      296.86      317.21      4.25 o 
   1   6   0       26.91       31.82      0.68 o 
   2   6   0       28.79       24.39      0.73 o 
   3   6   0        4.27        7.52      0.58 o 
   4   6   0       50.66       56.16      1.56 o 
   5   6   0        5.07        1.51      0.90 o 
   6   6   0       20.89       25.14      1.09 o 
   7   6   0       20.19       11.69      0.86 o 
   8   6   0       97.53       93.72      4.01 o 
   9   6   0       22.75       22.33      1.58 o 
  10   6   0        6.07        4.15      0.93 o 
  11   6   0       20.96       19.82      3.66 o 
  12   6   0        7.98        6.92      1.07 o 
  13   6   0        1.66        2.32      0.71 o 
  14   6   0        1.63        2.15      1.54 o 
 -11   7   0        4.42        7.18      1.61 o 
 -10   7   0       12.66       11.73      1.79 o 
  -9   7   0       19.26       22.05      2.25 o 
  -8   7   0        1.83        1.66      1.11 o 
  -7   7   0       23.85       27.44      1.42 o 
  -6   7   0        3.13        2.65      0.49 o 
  -5   7   0        3.36        4.37      0.60 o 
  -4   7   0      388.90      346.38      4.35 o 
  -3   7   0      113.37      123.04      1.84 o 
  -2   7   0       38.38       40.05      0.87 o 
  -1   7   0       20.96       22.99      0.73 o 
   0   7   0        1.17        0.72      0.36 o 
   1   7   0      104.13      110.73      1.82 o 
   2   7   0       13.38       16.91      0.69 o 
   3   7   0        9.67       13.69      0.86 o 
   4   7   0       66.44       65.45      2.04 o 
   5   7   0       67.98       79.85      3.44 o 
   6   7   0        6.86        4.22      0.96 o 
   7   7   0        4.85        1.98      0.53 o 
   8   7   0       48.06       43.57      2.32 o 
   9   7   0       20.44       16.76      1.46 o 
  10   7   0        1.25        1.01      0.57 o 
  11   7   0       30.48       12.25      2.04 o 
  12   7   0        9.85       10.98      1.68 o 
  13   7   0        0.41       -0.56      0.81 o 
 -11   8   0        2.50        2.44      1.40 o 
 -10   8   0        8.79        6.15      1.55 o 
  -9   8   0        0.54        1.14      1.25 o 
  -8   8   0       10.00        9.14      1.66 o 
  -7   8   0       56.01       69.47      2.09 o 
  -6   8   0        9.34        9.39      0.99 o 
  -5   8   0        1.35        3.27      0.71 o 
  -4   8   0       54.07       50.28      1.66 o 
  -3   8   0       12.83       10.98      0.90 o 
  -2   8   0     1210.26     1155.76     12.59 o 
  -1   8   0        7.68        7.86      0.65 o 
   0   8   0        1.55        3.26      0.50 o 
   1   8   0       19.73       21.79      0.98 o 
   2   8   0      103.95       97.70      1.77 o 
   3   8   0        8.73        8.26      0.58 o 
   4   8   0      189.50      171.80      4.77 o 
   5   8   0      158.74      168.33      3.22 o 
   6   8   0        0.32        0.73      0.44 o 
   7   8   0        9.01       10.82      1.08 o 
   8   8   0       39.66       34.96      1.75 o 
   9   8   0        0.22        0.78      0.48 o 
  10   8   0        1.49        1.23      0.53 o 
  11   8   0       17.67       15.56      2.10 o 
  12   8   0        1.12        1.25      0.69 o 
  13   8   0        4.18        3.72      1.60 o 
 -10   9   0        0.71       -0.97      1.13 o 
  -9   9   0        0.01        1.52      1.24 o 
  -8   9   0        1.00        2.65      1.29 o 
  -7   9   0       64.88       70.81      2.20 o 
  -6   9   0        1.64        0.20      0.73 o 
  -5   9   0        8.06        9.27      1.00 o 
  -4   9   0       22.86       22.93      1.34 o 
  -3   9   0      110.65      109.31      3.32 o 
  -2   9   0      175.72      164.40      4.86 o 
  -1   9   0        9.53       11.53      0.88 o 
   0   9   0       55.10       55.76      1.55 o 
   1   9   0        1.25        2.85      0.55 o 
   2   9   0       12.70       12.45      0.98 o 
   3   9   0       21.02       15.86      1.14 o 
   4   9   0       75.13       73.54      1.86 o 
   5   9   0        1.18        1.53      0.56 o 
   6   9   0       16.00       15.09      1.19 o 
   7   9   0        9.14        9.14      1.05 o 
   8   9   0      131.99      137.07      3.73 o 
   9   9   0        0.05        0.36      0.49 o 
  10   9   0        1.75        1.91      1.03 o 
  11   9   0       12.94       11.68      1.53 o 
  12   9   0       60.65       64.27      3.07 o 
  13   9   0       28.29       33.18      3.32 o 
  -9  10   0        0.10        0.11      1.21 o 
  -8  10   0        0.10        1.14      1.25 o 
  -7  10   0        7.68       10.29      1.31 o 
  -6  10   0        6.63        5.79      1.02 o 
  -5  10   0       53.75       64.55      2.18 o 
  -4  10   0        1.54        0.77      0.67 o 
  -3  10   0        0.09        0.82      0.82 o 
  -2  10   0        3.11        4.40      1.44 o 
  -1  10   0        6.69        5.95      1.09 o 
   0  10   0      247.32      244.81      4.49 o 
   1  10   0       15.89       15.41      1.13 o 
   2  10   0        5.44        3.76      0.71 o 
   3  10   0       12.03       12.69      0.99 o 
   4  10   0        0.63        1.51      0.70 o 
   5  10   0        0.17        0.38      0.56 o 
   6  10   0        4.32        3.43      0.73 o 
   7  10   0        0.03        0.48      0.44 o 
   8  10   0        1.86        1.65      0.78 o 
   9  10   0        1.48        0.90      0.52 o 
  10  10   0        9.52       11.32      1.46 o 
  11  10   0       70.79       76.47      3.23 o 
  12  10   0       21.72       25.22      2.73 o 
  -8  11   0        1.54        1.98      1.41 o 
  -7  11   0        0.03        0.36      1.58 o 
  -6  11   0        0.07       -0.31      0.80 o 
  -5  11   0        0.57        0.72      0.85 o 
  -4  11   0        9.46        9.61      1.55 o 
  -3  11   0       12.82       12.92      1.63 o 
  -2  11   0        3.51        1.58      1.00 o 
  -1  11   0        0.82        0.23      0.82 o 
   0  11   0        5.46        7.38      1.16 o 
   1  11   0       92.75       92.53      4.11 o 
   2  11   0      256.03      250.62      4.70 o 
   3  11   0        1.38        1.37      0.67 o 
   4  11   0        1.10        1.44      0.68 o 
   5  11   0       37.74       36.23      1.57 o 
   6  11   0       23.94       22.51      1.41 o 
   7  11   0      136.59      142.68      3.31 o 
   8  11   0       72.77       82.19      2.79 o 
   9  11   0        0.03        0.22      0.55 o 
  10  11   0        6.15        3.44      1.12 o 
  11  11   0       21.53       17.79      2.27 o 
  -7  12   0        1.85        2.06      1.07 o 
  -6  12   0        0.01        0.72      0.92 o 
  -5  12   0        9.54        8.34      1.24 o 
  -4  12   0        3.78        4.65      1.37 o 
  -3  12   0        1.07        1.30      1.82 o 
  -2  12   0        3.35        1.79      1.43 o 
  -1  12   0        6.98        7.53      1.35 o 
   0  12   0        8.64        4.91      1.22 o 
   1  12   0       51.26       55.92      4.77 o 
   2  12   0        9.17       14.09      1.57 o 
   3  12   0      125.91      132.40      3.21 o 
   4  12   0       33.88       32.05      1.67 o 
   5  12   0       15.60       17.04      1.34 o 
   6  12   0       49.05       50.88      1.97 o 
   7  12   0       16.79       22.00      1.98 o 
   8  12   0       19.56       23.44      2.13 o 
   9  12   0        5.68        4.08      1.35 o 
  10  12   0        0.03        2.53      1.31 o 
  -5  13   0        0.50        0.21      0.98 o 
  -4  13   0        0.24       -0.14      1.20 o 
  -3  13   0        0.59        0.18      1.13 o 
  -2  13   0        0.58        1.87      1.33 o 
  -1  13   0        1.84        0.56      1.41 o 
   0  13   0        8.00        7.05      1.46 o 
   1  13   0        3.30        7.25      1.41 o 
   2  13   0       23.79       26.07      2.97 o 
   3  13   0        4.04        4.92      1.24 o 
   4  13   0       38.65       40.53      4.52 o 
   5  13   0       19.25       18.92      1.51 o 
   6  13   0        0.68        0.57      0.63 o 
   7  13   0        8.22        6.47      1.91 o 
   8  13   0        2.51        1.03      0.81 o 
   9  13   0        0.02        2.14      1.11 o 
  -3  14   0        0.24       -0.40      1.22 o 
  -2  14   0        0.26       -0.26      1.20 o 
  -1  14   0        0.10        0.51      1.13 o 
   0  14   0       57.00       56.36      4.17 o 
   1  14   0      102.29      111.69      4.00 o 
   2  14   0       15.00       14.59      1.79 o 
   3  14   0        7.99        9.01      1.52 o 
   4  14   0        0.01        1.02      1.06 o 
   5  14   0       53.13       52.68      4.00 o 
   6  14   0       74.13       73.70      2.60 o 
   7  14   0       18.48       15.15      2.30 o 
   8  14   0        6.88        8.56      2.20 o 
   0  15   0       61.06       64.35      3.27 o 
   1  15   0       39.81       36.85      2.65 o 
   2  15   0       10.65        7.00      1.52 o 
   3  15   0        0.78       -0.95      0.95 o 
   4  15   0        8.95        9.57      2.09 o 
   5  15   0        3.89        5.61      1.72 o 
  -7 -14   1        9.69       11.90      3.69 o 
  -6 -14   1        2.20        2.30      0.99 o 
  -5 -14   1        1.05        1.40      1.13 o 
  -4 -14   1        2.49        2.05      1.16 o 
  -3 -14   1        1.85        1.44      1.13 o 
  -2 -14   1        9.13        9.22      1.62 o 
  -1 -14   1       45.72       47.37      2.76 o 
   0 -14   1       54.73       51.55      2.90 o 
   1 -14   1       17.84       11.33      1.73 o 
   2 -14   1        0.07        0.33      1.17 o 
  -9 -13   1       24.00       24.67      2.07 o 
  -8 -13   1        1.21        2.39      0.94 o 
  -7 -13   1       11.66        9.69      1.27 o 
  -6 -13   1        0.74        0.85      0.71 o 
  -5 -13   1        0.68        1.12      0.82 o 
  -4 -13   1       35.73       28.76      2.65 o 
  -3 -13   1       51.25       52.60      2.66 o 
  -2 -13   1      126.44      126.26      4.10 o 
  -1 -13   1       41.72       44.00      3.49 o 
   0 -13   1        0.40        2.38      1.14 o 
   1 -13   1        0.95        1.62      1.08 o 
   2 -13   1        0.13       -0.15      1.08 o 
   3 -13   1       20.86       18.50      2.14 o 
   4 -13   1       19.87       17.59      2.17 o 
 -10 -12   1        1.55        1.77      1.04 o 
  -9 -12   1        0.05        0.64      0.83 o 
  -8 -12   1       16.75       15.76      1.70 o 
  -7 -12   1      128.71      126.29      2.96 o 
  -6 -12   1        0.62        0.18      0.66 o 
  -5 -12   1        3.88        4.77      1.01 o 
  -4 -12   1        4.72        4.53      1.00 o 
  -3 -12   1      155.70      156.65      3.70 o 
  -2 -12   1      483.12      487.71      9.74 o 
  -1 -12   1       77.34       85.61      3.23 o 
   0 -12   1       49.55       47.68      5.37 o 
   1 -12   1        5.41        4.02      1.26 o 
   2 -12   1        0.13       -0.17      1.01 o 
   3 -12   1       64.98       77.89      5.03 o 
   4 -12   1        9.66       12.70      1.79 o 
   5 -12   1        4.35        4.38      1.08 o 
   6 -12   1        0.06        0.28      1.15 o 
 -11 -11   1        3.18        5.83      1.73 o 
 -10 -11   1        0.08       -0.69      0.69 o 
  -9 -11   1        4.00        5.12      0.94 o 
  -8 -11   1       39.46       41.50      1.67 o 
  -7 -11   1        0.18       -0.24      0.58 o 
  -6 -11   1       61.39       62.09      1.91 o 
  -5 -11   1        2.06        1.12      0.73 o 
  -4 -11   1       60.31       57.85      2.04 o 
  -3 -11   1       37.78       33.97      1.71 o 
  -2 -11   1       31.80       35.68      1.71 o 
  -1 -11   1      227.68      231.50      4.58 o 
   0 -11   1        0.51        1.47      1.00 o 
   1 -11   1       85.57       83.31      4.38 o 
   2 -11   1       26.89       27.05      2.12 o 
   3 -11   1       21.27       19.77      1.96 o 
   4 -11   1        2.53        1.59      0.83 o 
   5 -11   1        2.37        1.56      0.83 o 
   6 -11   1        2.08        1.00      1.07 o 
   7 -11   1        2.74        1.79      1.00 o 
 -12 -10   1        6.88        7.15      1.88 o 
 -11 -10   1       54.94       60.16      2.92 o 
 -10 -10   1        0.12        1.83      0.84 o 
  -9 -10   1       25.26       31.05      2.14 o 
  -8 -10   1       57.94       60.65      2.22 o 
  -7 -10   1       18.02       19.48      1.40 o 
  -6 -10   1        6.40        6.91      0.83 o 
  -5 -10   1      120.19      115.93      2.82 o 
  -4 -10   1        1.34        1.53      0.66 o 
  -3 -10   1      405.97      406.60      6.66 o 
  -2 -10   1       85.60       90.24      2.43 o 
  -1 -10   1      107.52      101.11      2.64 o 
   0 -10   1      464.56      464.57      7.45 o 
   1 -10   1       36.11       35.67      2.06 o 
   2 -10   1       63.93       67.80      2.72 o 
   3 -10   1        0.16        0.47      0.85 o 
   4 -10   1        3.07        2.42      0.96 o 
   5 -10   1       17.41       20.58      1.80 o 
   6 -10   1        4.64        3.95      1.20 o 
   7 -10   1        2.33        2.13      0.95 o 
   8 -10   1        3.33        2.58      1.34 o 
   9 -10   1        0.23        0.60      1.29 o 
 -12  -9   1        4.75        4.56      1.29 o 
 -11  -9   1       22.30       25.99      1.83 o 
 -10  -9   1       60.82       63.30      2.37 o 
  -9  -9   1       49.86       54.40      2.49 o 
  -8  -9   1       73.92       80.45      2.44 o 
  -7  -9   1       26.94       30.90      1.59 o 
  -6  -9   1       29.20       28.82      1.43 o 
  -5  -9   1      110.04      109.90      5.07 o 
  -4  -9   1      194.04      203.38      3.86 o 
  -3  -9   1      441.86      438.91      6.88 o 
  -2  -9   1        2.09        1.68      0.64 o 
  -1  -9   1        2.83        3.14      0.61 o 
   0  -9   1      200.36      205.06      3.52 o 
   1  -9   1      119.95      114.17      2.44 o 
   2  -9   1      110.96      100.24      4.56 o 
   3  -9   1        3.33        3.95      0.72 o 
   4  -9   1        2.57        2.39      0.71 o 
   5  -9   1       99.18       96.22      3.42 o 
   6  -9   1       10.54       13.56      1.22 o 
   7  -9   1        0.69        0.89      0.83 o 
   8  -9   1        5.33        2.89      1.29 o 
   9  -9   1        2.12        2.90      1.37 o 
 -13  -8   1        7.39        3.16      1.66 o 
 -12  -8   1       16.44       15.08      1.71 o 
 -11  -8   1        1.21        0.52      0.80 o 
 -10  -8   1        0.09        0.59      0.71 o 
  -9  -8   1       11.51        9.49      1.11 o 
  -8  -8   1       62.07       69.40      2.18 o 
  -7  -8   1       21.60       21.46      1.31 o 
  -6  -8   1       43.81       45.72      1.62 o 
  -5  -8   1       50.26       51.39      1.63 o 
  -4  -8   1       63.20       65.03      2.53 o 
  -3  -8   1      208.77      210.29      3.42 o 
  -2  -8   1        2.37        3.72      0.52 o 
  -1  -8   1        0.01        0.21      0.35 o 
   0  -8   1        7.61        8.10      0.92 o 
   1  -8   1        1.73        1.33      0.45 o 
   2  -8   1      208.65      185.49      3.80 o 
   3  -8   1       42.43       37.82      1.44 o 
   4  -8   1       78.69       72.27      2.01 o 
   5  -8   1        3.34        1.62      0.64 o 
   6  -8   1        0.02       -0.02      0.59 o 
   7  -8   1       34.02       32.79      1.75 o 
   8  -8   1       50.68       58.05      3.18 o 
   9  -8   1        0.06       -1.00      1.00 o 
  10  -8   1        1.71        5.06      1.51 o 
 -13  -7   1        3.05        3.78      1.50 o 
 -12  -7   1        1.02        2.33      1.31 o 
 -11  -7   1       12.85       15.48      1.42 o 
 -10  -7   1       50.95       52.74      2.24 o 
  -9  -7   1       56.60       64.46      2.16 o 
  -8  -7   1      131.53      128.27      3.02 o 
  -7  -7   1        4.55        2.04      0.76 o 
  -6  -7   1        1.64        2.09      0.59 o 
  -5  -7   1      287.61      292.34      4.34 o 
  -4  -7   1      343.15      315.57      4.64 o 
  -3  -7   1       37.01       33.05      1.13 o 
  -2  -7   1       17.93       19.67      0.83 o 
  -1  -7   1       56.66       66.55      1.42 o 
   0  -7   1        1.25        1.71      0.51 o 
   1  -7   1        3.04        3.00      0.49 o 
   2  -7   1        5.08        3.24      0.53 o 
   3  -7   1      323.18      301.18      3.87 o 
   4  -7   1        1.04       -0.18      0.39 o 
   5  -7   1       29.98       30.98      1.31 o 
   6  -7   1        2.75        2.17      0.95 o 
   7  -7   1        9.07        9.52      1.10 o 
   8  -7   1       29.28       34.25      2.45 o 
   9  -7   1       16.52       18.29      2.01 o 
  10  -7   1        0.00       -0.15      1.13 o 
  11  -7   1       10.99        7.70      1.59 o 
 -14  -6   1       11.65       14.67      2.41 o 
 -13  -6   1        5.94        0.67      0.58 o 
 -12  -6   1        2.39        2.62      1.26 o 
 -11  -6   1        0.34        0.71      0.75 o 
 -10  -6   1       57.08       62.24      2.20 o 
  -9  -6   1       25.48       28.56      1.77 o 
  -8  -6   1        9.43        9.99      0.96 o 
  -7  -6   1       30.20       21.24      1.05 o 
  -6  -6   1       16.46       15.67      0.90 o 
  -5  -6   1       81.88       88.60      1.82 o 
  -4  -6   1       20.12       22.00      1.40 o 
  -3  -6   1       98.69       81.69      1.36 o 
  -2  -6   1       21.30       28.15      0.60 o 
  -1  -6   1       42.64       42.82      1.03 o 
   0  -6   1       46.20       66.34      1.32 o 
   1  -6   1        5.54        4.98      0.39 o 
   2  -6   1       43.52       37.41      1.02 o 
   3  -6   1        8.30        5.92      0.46 o 
   4  -6   1       57.45       52.05      1.02 o 
   5  -6   1      155.02      148.49      1.88 o 
   6  -6   1        4.39        3.50      0.42 o 
   7  -6   1        3.60        2.08      0.55 o 
   8  -6   1       26.84       26.44      1.22 o 
   9  -6   1       40.48       40.16      1.69 o 
  10  -6   1        3.85        4.95      0.91 o 
  11  -6   1        3.71        3.33      0.83 o 
  12  -6   1       20.94       21.85      2.06 o 
 -14  -5   1       13.53       12.34      2.26 o 
 -13  -5   1        2.38        2.17      0.94 o 
 -12  -5   1        3.88        1.40      1.04 o 
 -11  -5   1       19.04       18.28      1.48 o 
 -10  -5   1       72.86       78.57      2.45 o 
  -9  -5   1       14.65       14.66      1.45 o 
  -8  -5   1        0.19        0.22      0.48 o 
  -7  -5   1        2.81        5.23      0.61 o 
  -6  -5   1      206.26      242.19      3.69 o 
  -5  -5   1      105.44      112.51      2.05 o 
  -4  -5   1      103.37       99.82      1.80 o 
  -3  -5   1       38.43       33.24      0.75 o 
  -2  -5   1       27.35       34.31      0.75 o 
  -1  -5   1        7.93       13.11      0.60 o 
   0  -5   1       25.29       26.22      0.65 o 
   1  -5   1       33.89       32.99      0.71 o 
   2  -5   1       41.26       50.95      0.92 o 
   3  -5   1      147.50      152.89      1.65 o 
   4  -5   1       19.49       23.26      0.88 o 
   5  -5   1       71.49       66.19      1.13 o 
   6  -5   1       88.52       79.83      1.26 o 
   7  -5   1       91.79       91.76      2.13 o 
   8  -5   1        2.11        1.52      0.57 o 
   9  -5   1        1.71        0.34      0.60 o 
  10  -5   1        3.34        3.15      0.84 o 
  11  -5   1        4.97        5.03      0.94 o 
  12  -5   1        4.38        2.63      1.17 o 
 -14  -4   1        2.00        3.38      1.04 o 
 -13  -4   1        2.11        1.06      0.72 o 
 -12  -4   1       13.27       14.11      1.18 o 
 -11  -4   1      126.03      109.74     10.81 o 
 -10  -4   1        1.76        1.21      0.66 o 
  -9  -4   1       60.06       60.75      1.99 o 
  -8  -4   1       66.39       64.41      1.67 o 
  -7  -4   1        0.67        0.43      0.38 o 
  -6  -4   1       15.38       21.24      2.08 o 
  -5  -4   1      294.64      314.08      3.90 o 
  -4  -4   1      393.54      379.50      4.45 o 
  -3  -4   1        5.37        5.96      1.05 o 
  -2  -4   1        0.89        0.09      0.23 o 
  -1  -4   1      383.81      410.95      4.70 o 
   0  -4   1      112.40      122.63      1.50 o 
   1  -4   1      144.28      171.24      1.92 o 
   2  -4   1      107.46      100.34      1.09 o 
   3  -4   1        9.21        5.15      0.30 o 
   4  -4   1       51.22       66.68      1.08 o 
   5  -4   1       38.30       33.11      0.87 o 
   6  -4   1       51.27       40.21      0.93 o 
   7  -4   1        7.75        5.72      0.58 o 
   8  -4   1        5.80        3.32      0.70 o 
   9  -4   1       29.05       27.67      1.41 o 
  10  -4   1        0.00        0.56      0.66 o 
  11  -4   1        0.01       -0.82      0.82 o 
  12  -4   1       55.96       62.02      3.36 o 
  13  -4   1       10.25        9.45      1.74 o 
 -14  -3   1        1.70        0.46      0.89 o 
 -13  -3   1        0.63        0.57      0.73 o 
 -12  -3   1       42.68       43.49      1.78 o 
 -11  -3   1        1.18        2.06      0.76 o 
 -10  -3   1        0.09       -0.40      0.40 o 
  -9  -3   1       23.15       27.66      1.67 o 
  -8  -3   1        1.83        2.27      0.50 o 
  -7  -3   1       39.29       31.91      1.12 o 
  -6  -3   1      106.39       99.44      1.91 o 
  -5  -3   1        1.30        2.89      0.35 o 
  -4  -3   1     1190.52     1279.28     29.00 o 
  -3  -3   1      724.33      722.47      8.76 o 
  -2  -3   1      579.04      565.98     15.07 o 
  -1  -3   1      106.12      117.25      1.90 o 
   0  -3   1       18.52       19.07      0.44 o 
   1  -3   1      715.83      687.24      8.58 o 
   2  -3   1      651.60      749.60      8.10 o 
   3  -3   1       48.94       63.35      1.18 o 
   4  -3   1      130.38      119.53      1.47 o 
   5  -3   1      181.73      202.67      1.91 o 
   6  -3   1       69.21       66.08      1.11 o 
   7  -3   1       32.07       36.18      0.98 o 
   8  -3   1        8.53        7.42      0.80 o 
   9  -3   1       14.23       17.12      1.03 o 
  10  -3   1        0.36        0.34      0.66 o 
  11  -3   1        0.40        2.43      1.17 o 
  12  -3   1        5.21        2.47      1.30 o 
  13  -3   1       15.27       15.52      2.07 o 
 -14  -2   1       12.01       14.92      1.63 o 
 -13  -2   1       10.25        9.26      0.93 o 
 -12  -2   1       45.83       42.40      1.47 o 
 -11  -2   1       13.62       13.69      0.93 o 
 -10  -2   1       13.20       12.48      0.91 o 
  -9  -2   1       10.40       12.67      0.70 o 
  -8  -2   1       84.97       87.28      1.89 o 
  -7  -2   1       13.26       16.01      0.73 o 
  -6  -2   1       52.17       51.89      1.17 o 
  -5  -2   1       17.97       20.46      0.67 o 
  -4  -2   1       87.91       80.73      1.31 o 
  -3  -2   1     1356.57     1484.55     19.65 o 
  -2  -2   1    11629.76    12060.51    194.41 o 
  -1  -2   1      995.26     1023.90     12.11 o 
   0  -2   1      247.67      267.19      2.82 o 
   1  -2   1      649.90      722.07      8.82 o 
   2  -2   1     1025.85     1040.65     14.35 o 
   3  -2   1      445.64      455.41      4.78 o 
   4  -2   1        7.09       10.64      0.38 o 
   5  -2   1      109.00      110.22      1.49 o 
   6  -2   1       13.91       13.24      0.68 o 
   7  -2   1       45.57       45.68      1.17 o 
   8  -2   1       86.84       82.42      1.67 o 
   9  -2   1       49.13       47.13      1.28 o 
  10  -2   1        0.38        0.36      0.56 o 
  11  -2   1       30.73       25.55      2.44 o 
  12  -2   1       60.55       65.34      3.50 o 
  13  -2   1        0.15        1.40      1.26 o 
 -14  -1   1        7.95        8.29      1.46 o 
 -13  -1   1        0.00       -0.79      0.79 o 
 -12  -1   1       14.64       13.48      1.04 o 
 -11  -1   1       39.11       40.79      1.36 o 
 -10  -1   1       19.76       17.43      0.96 o 
  -9  -1   1        0.60        0.46      0.72 o 
  -8  -1   1      388.76      368.36      4.13 o 
  -7  -1   1      174.87      191.61      2.41 o 
  -6  -1   1      132.45      136.43      1.84 o 
  -5  -1   1        9.68        9.42      0.99 o 
  -4  -1   1       55.39       60.08      1.06 o 
  -3  -1   1        0.43        0.12      0.28 o 
  -2  -1   1     1812.23     1845.42     22.92 o 
  -1  -1   1      343.87      342.24      5.88 o 
   0  -1   1     3146.95     3236.34     77.75 o 
   1  -1   1      751.74      707.72      8.34 o 
   2  -1   1      290.78      308.28      4.40 o 
   3  -1   1      534.71      643.98      7.39 o 
   4  -1   1      269.77      376.35      4.12 o 
   5  -1   1      947.72      998.65      9.21 o 
   6  -1   1      376.50      400.42      4.10 o 
   7  -1   1       64.23       67.22      1.17 o 
   8  -1   1        8.32        6.97      0.50 o 
   9  -1   1      132.20      123.70      2.74 o 
  10  -1   1       56.06       55.62      2.09 o 
  11  -1   1      120.97      121.67      3.04 o 
  12  -1   1       79.39       76.22      3.84 o 
  13  -1   1        0.05        0.40      1.18 o 
  14  -1   1       11.09       16.81      2.42 o 
 -14   0   1        0.01        0.76      1.30 o 
 -13   0   1        9.99        6.66      1.22 o 
 -12   0   1       21.17       18.11      4.05 o 
 -11   0   1       13.83       14.14      0.96 o 
 -10   0   1       12.12       14.55      0.90 o 
  -9   0   1       81.35       79.27      1.54 o 
  -8   0   1        5.93        7.11      0.54 o 
  -7   0   1        0.05        0.18      0.27 o 
  -6   0   1       23.15       15.45      0.53 o 
  -5   0   1      163.87      174.45      1.75 o 
  -4   0   1      121.76      126.94      1.64 o 
  -3   0   1       67.31       70.54      1.25 o 
  -2   0   1        6.79       14.61      0.48 o 
  -1   0   1     1081.24     1114.01     12.69 o 
   0   0   1       79.04       99.23      3.58 o 
   1   0   1     3008.97     2991.04     44.67 o 
   2   0   1       31.55       36.51      0.62 o 
   3   0   1      123.70      142.79      2.22 o 
   4   0   1        0.99        1.83      0.20 o 
   5   0   1        6.70       11.11      0.40 o 
   6   0   1     1375.17     1455.16     11.59 o 
   7   0   1      237.32      233.03      2.63 o 
   8   0   1      202.66      186.31      2.50 o 
   9   0   1       14.81       13.29      0.82 o 
  10   0   1        5.55        3.55      0.70 o 
  11   0   1       20.39       18.22      1.30 o 
  12   0   1        7.51        7.37      0.99 o 
  13   0   1       13.19       14.00      2.22 o 
  14   0   1       28.05       27.26      2.89 o 
 -14   1   1        0.11       -1.21      1.23 o 
 -13   1   1        1.45        1.53      1.27 o 
 -12   1   1        1.53        1.71      1.25 o 
 -11   1   1       18.69       18.97      1.58 o 
 -10   1   1       53.64       58.03      1.64 o 
  -9   1   1        0.81        0.22      0.36 o 
  -8   1   1       12.36        8.98      0.51 o 
  -7   1   1       14.74       18.38      0.64 o 
  -6   1   1        0.00        0.70      0.23 o 
  -5   1   1        0.27        0.59      0.24 o 
  -4   1   1      534.18      547.28      4.85 o 
  -3   1   1      187.61      197.75      3.22 o 
  -2   1   1       52.49       55.62      1.17 o 
  -1   1   1      208.63      215.73      6.12 o 
   0   1   1        0.54        0.43      0.20 o 
   1   1   1      317.55      353.05      3.67 o 
   2   1   1      241.10      242.13      2.96 o 
   3   1   1      704.21      763.87      8.90 o 
   4   1   1      584.85      576.69      6.16 o 
   5   1   1      171.92      166.42      2.00 o 
   6   1   1       60.31       86.37      1.35 o 
   7   1   1      367.08      356.81      3.65 o 
   8   1   1        5.48        5.72      0.46 o 
   9   1   1      162.21      139.51      2.37 o 
  10   1   1        7.53        6.20      0.67 o 
  11   1   1      225.71      213.93      3.41 o 
  12   1   1        7.66        6.02      0.84 o 
  13   1   1        0.45        0.32      0.69 o 
  14   1   1        7.13        3.87      1.19 o 
 -14   2   1        0.69        0.97      1.40 o 
 -13   2   1        0.91        0.09      1.13 o 
 -12   2   1        0.14        0.11      1.02 o 
 -11   2   1        3.13        3.25      1.24 o 
 -10   2   1       22.87       20.92      1.58 o 
  -9   2   1        5.09        4.86      0.52 o 
  -8   2   1        2.80        4.58      0.44 o 
  -7   2   1        4.83        6.53      0.47 o 
  -6   2   1      236.07      227.30      2.45 o 
  -5   2   1      369.54      352.10      3.39 o 
  -4   2   1      250.31      283.76      3.82 o 
  -3   2   1      272.40      308.20      3.96 o 
  -2   2   1     2025.19     2161.50     24.90 o 
  -1   2   1    16172.08    16286.79    203.61 o 
   0   2   1     1184.92     1318.53     13.86 o 
   1   2   1      105.69      110.61      1.79 o 
   2   2   1     1811.91     1880.36     18.94 o 
   3   2   1     1813.61     2046.36     20.69 o 
   4   2   1     2587.65     2895.53     32.34 o 
   5   2   1      334.11      428.05      4.83 o 
   6   2   1      251.21      244.58      3.13 o 
   7   2   1      221.92      213.32      2.65 o 
   8   2   1       66.13       70.74      1.54 o 
   9   2   1       56.00       55.30      1.64 o 
  10   2   1       27.81       20.91      1.25 o 
  11   2   1        6.32        4.14      0.76 o 
  12   2   1        6.75        6.81      0.78 o 
  13   2   1        9.42        7.51      1.33 o 
  14   2   1       13.07       12.55      1.71 o 
 -13   3   1       18.59       22.31      2.47 o 
 -12   3   1       38.62       39.41      2.82 o 
 -11   3   1        2.79        1.70      1.10 o 
 -10   3   1       13.60       15.31      3.09 o 
  -9   3   1       11.84       11.88      1.23 o 
  -8   3   1      535.77      508.26      6.18 o 
  -7   3   1       75.03       72.84      1.39 o 
  -6   3   1      259.85      278.73      3.07 o 
  -5   3   1       19.73       24.70      0.61 o 
  -4   3   1      101.95      111.98      1.24 o 
  -3   3   1      250.79      246.19      2.67 o 
  -2   3   1      428.35      443.22      5.04 o 
  -1   3   1     9499.99     9947.14     96.25 o 
   0   3   1     2140.64     2259.19     21.55 o 
   1   3   1      489.97      549.59      7.62 o 
   2   3   1     2142.28     2221.67     25.21 o 
   3   3   1        7.62        9.50      0.42 o 
   4   3   1      348.45      356.73      4.15 o 
   5   3   1      142.71      137.31      3.46 o 
   6   3   1       11.24       17.34      0.68 o 
   7   3   1        0.13       -0.23      0.31 o 
   8   3   1      174.37      138.54      2.55 o 
   9   3   1        4.83        1.71      0.52 o 
  10   3   1        7.13        7.23      1.04 o 
  11   3   1        6.08        7.03      0.87 o 
  12   3   1       22.56       21.54      1.43 o 
  13   3   1       28.55       26.19      1.66 o 
  14   3   1        6.90        5.93      1.20 o 
 -13   4   1       11.38       11.37      1.76 o 
 -12   4   1       15.71       13.39      1.88 o 
 -11   4   1       34.16       37.44      1.68 o 
 -10   4   1        0.95        0.65      0.83 o 
  -9   4   1        6.06        4.76      0.70 o 
  -8   4   1        0.46        0.53      0.43 o 
  -7   4   1       12.77       12.81      0.85 o 
  -6   4   1      405.54      398.92      4.27 o 
  -5   4   1        7.62        9.08      0.45 o 
  -4   4   1      419.23      449.20      3.75 o 
  -3   4   1     1906.32     2188.38     16.28 o 
  -2   4   1      590.21      633.41      5.84 o 
  -1   4   1      229.49      266.78      2.70 o 
   0   4   1       87.81       71.97      1.17 o 
   1   4   1        8.51       10.04      0.88 o 
   2   4   1     1051.71     1178.70     13.74 o 
   3   4   1     1915.40     2106.33     21.48 o 
   4   4   1     1668.57     1841.78     18.95 o 
   5   4   1       38.58       55.46      1.17 o 
   6   4   1       79.57       85.87      1.50 o 
   7   4   1        0.76        3.51      0.55 o 
   8   4   1       36.44       31.13      1.13 o 
   9   4   1       72.89       63.46      1.97 o 
  10   4   1       17.20       22.66      1.24 o 
  11   4   1       16.34       17.87      1.24 o 
  12   4   1       10.49       10.10      1.07 o 
  13   4   1        4.36        3.87      1.05 o 
  14   4   1        3.90        3.62      1.05 o 
 -12   5   1        3.06        1.90      1.13 o 
 -11   5   1       25.01       24.46      1.60 o 
 -10   5   1        3.00        1.56      0.87 o 
  -9   5   1        3.16        2.08      0.69 o 
  -8   5   1      147.18      133.55      2.80 o 
  -7   5   1      113.00      109.96      1.93 o 
  -6   5   1      608.19      571.38      6.48 o 
  -5   5   1      138.75      124.25      1.49 o 
  -4   5   1      151.46      178.62      1.88 o 
  -3   5   1     1937.99     2052.77     16.53 o 
  -2   5   1     2083.75     2263.16     21.22 o 
  -1   5   1     1329.56     1454.41     11.44 o 
   0   5   1      520.41      481.98      5.01 o 
   1   5   1      139.24      160.13      2.18 o 
   2   5   1       79.67       93.69      1.70 o 
   3   5   1      241.88      277.45      3.86 o 
   4   5   1        3.56        4.09      0.39 o 
   5   5   1       51.73       50.79      1.33 o 
   6   5   1      143.40      131.21      2.18 o 
   7   5   1       47.87       44.35      1.25 o 
   8   5   1        9.94        7.78      0.68 o 
   9   5   1        5.92        5.75      0.80 o 
  10   5   1        0.68        1.09      0.68 o 
  11   5   1        4.19        6.33      0.82 o 
  12   5   1        8.12        6.72      0.96 o 
  13   5   1       31.70       30.46      3.68 o 
  14   5   1        0.11       -0.67      0.82 o 
 -12   6   1        4.70        2.90      1.12 o 
 -11   6   1       12.38       13.83      1.23 o 
 -10   6   1        0.35        1.38      0.71 o 
  -9   6   1       56.94       55.16      1.92 o 
  -8   6   1        2.83        2.34      0.57 o 
  -7   6   1       87.30       84.90      1.79 o 
  -6   6   1       19.83       20.57      0.69 o 
  -5   6   1        2.43        0.44      0.44 o 
  -4   6   1      610.50      539.59      6.12 o 
  -3   6   1       37.12       29.65      0.77 o 
  -2   6   1       61.24       69.86      1.24 o 
  -1   6   1       14.97       20.57      0.58 o 
   0   6   1      197.40      194.31      2.24 o 
   1   6   1       16.48       16.02      0.55 o 
   2   6   1       30.23       28.52      0.83 o 
   3   6   1       12.38        7.09      0.52 o 
   4   6   1        7.15        5.62      0.62 o 
   5   6   1      170.57      181.30      3.90 o 
   6   6   1       76.85       70.64      2.04 o 
   7   6   1       38.14       39.31      1.16 o 
   8   6   1       38.61       24.89      1.06 o 
   9   6   1       13.88        9.30      1.14 o 
  10   6   1       21.87       22.87      1.62 o 
  11   6   1        2.74        1.42      0.75 o 
  12   6   1        7.80        5.93      0.89 o 
  13   6   1        2.38        1.86      0.81 o 
  14   6   1        0.06        0.08      1.13 o 
 -11   7   1        9.87       10.06      1.79 o 
 -10   7   1       40.13       37.78      2.69 o 
  -9   7   1      165.23      178.35      5.92 o 
  -8   7   1        5.65        5.63      1.01 o 
  -7   7   1       57.59       55.45      1.62 o 
  -6   7   1        0.00        0.13      0.36 o 
  -5   7   1        0.04        0.12      0.41 o 
  -4   7   1     2407.53     2414.79     24.23 o 
  -3   7   1       46.24       53.39      1.28 o 
  -2   7   1        0.20        1.44      0.31 o 
  -1   7   1        0.54        0.95      0.29 o 
   0   7   1        4.44        7.06      0.45 o 
   1   7   1      287.85      330.28      5.04 o 
   2   7   1      191.78      176.23      2.59 o 
   3   7   1       50.40       54.61      1.97 o 
   4   7   1        0.75        0.06      0.32 o 
   5   7   1       18.22       16.70      0.94 o 
   6   7   1       58.61       67.12      1.73 o 
   7   7   1       56.67       69.91      1.60 o 
   8   7   1       84.70       84.33      2.19 o 
   9   7   1        6.06        4.14      0.75 o 
  10   7   1        2.07        1.11      0.68 o 
  11   7   1       14.58       14.77      1.51 o 
  12   7   1       21.59       22.89      1.74 o 
  13   7   1        7.27        6.37      0.99 o 
 -11   8   1       21.56       30.92      2.65 o 
 -10   8   1       14.74       14.89      2.03 o 
  -9   8   1       83.13       78.38      3.76 o 
  -8   8   1        1.38        0.56      1.11 o 
  -7   8   1       28.93       32.09      1.53 o 
  -6   8   1       38.73       38.20      1.53 o 
  -5   8   1       24.06       28.38      1.37 o 
  -4   8   1      144.12      146.80      2.60 o 
  -3   8   1       24.40       29.69      1.62 o 
  -2   8   1      810.26      778.51      9.41 o 
  -1   8   1      179.24      170.62      2.59 o 
   0   8   1        6.08        4.04      0.49 o 
   1   8   1       64.06       74.77      1.57 o 
   2   8   1        6.64        5.25      0.61 o 
   3   8   1      112.97      118.19      2.09 o 
   4   8   1      673.05      649.89      9.09 o 
   5   8   1        0.02        0.01      0.35 o 
   6   8   1        4.32        4.10      0.92 o 
   7   8   1        7.89        6.89      0.79 o 
   8   8   1        3.63        2.43      0.62 o 
   9   8   1        3.88        4.47      0.77 o 
  10   8   1        6.58        7.02      0.98 o 
  11   8   1       24.96       29.35      1.83 o 
  12   8   1        1.88        2.96      0.94 o 
  13   8   1        0.36        0.86      0.82 o 
 -10   9   1        0.11        1.63      1.29 o 
  -9   9   1        2.13        1.74      1.30 o 
  -8   9   1       12.79       15.13      2.06 o 
  -7   9   1       12.56       11.61      1.19 o 
  -6   9   1       71.98       81.45      2.36 o 
  -5   9   1       28.99       31.47      1.52 o 
  -4   9   1       48.15       44.98      1.63 o 
  -3   9   1       26.02       17.25      6.35 o 
  -2   9   1        5.21        5.44      0.81 o 
  -1   9   1      213.62      205.20      3.91 o 
   0   9   1      141.38      125.20      2.36 o 
   1   9   1       43.42       40.95      1.23 o 
   2   9   1        0.21       -0.21      0.36 o 
   3   9   1      246.63      239.90      4.69 o 
   4   9   1      254.20      247.68      4.87 o 
   5   9   1      132.40      134.18      3.87 o 
   6   9   1       13.94       17.14      1.60 o 
   7   9   1       11.74       11.29      0.78 o 
   8   9   1        0.23        0.50      0.49 o 
   9   9   1       19.01       19.47      1.40 o 
  10   9   1      104.44      110.99      3.01 o 
  11   9   1        9.90       12.46      1.29 o 
  12   9   1        6.67        8.98      1.23 o 
  13   9   1        3.00        2.09      1.53 o 
  -9  10   1        1.11        1.82      1.38 o 
  -8  10   1        3.55        3.19      1.41 o 
  -7  10   1       45.26       52.17      1.87 o 
  -6  10   1       21.75       20.66      1.82 o 
  -5  10   1       40.07       34.43      1.69 o 
  -4  10   1       23.41       25.34      2.31 o 
  -3  10   1       13.83       13.88      2.68 o 
  -2  10   1       28.81       26.15      1.85 o 
  -1  10   1       12.36       13.60      1.13 o 
   0  10   1      108.05       98.85      3.40 o 
   1  10   1       34.26       33.60      1.26 o 
   2  10   1       45.21       41.02      1.30 o 
   3  10   1       94.44       94.63      2.16 o 
   4  10   1       84.99       88.27      1.99 o 
   5  10   1       81.52       76.16      3.34 o 
   6  10   1       13.88       14.92      1.15 o 
   7  10   1        1.29        0.97      0.50 o 
   8  10   1        1.47        1.94      0.62 o 
   9  10   1       31.40       34.44      1.52 o 
  10  10   1        9.32       10.74      1.19 o 
  11  10   1        0.38       -0.33      0.74 o 
  12  10   1       52.35       56.93      3.43 o 
  -8  11   1        0.06       -0.38      1.19 o 
  -7  11   1        0.01        0.04      0.80 o 
  -6  11   1        1.00       -0.24      0.75 o 
  -5  11   1        1.50        2.10      0.85 o 
  -4  11   1        2.16        2.99      2.73 o 
  -3  11   1       11.90       12.10      2.11 o 
  -2  11   1        0.01       -0.41      0.81 o 
  -1  11   1        9.43        6.23      1.22 o 
   0  11   1        5.83        4.69      1.03 o 
   1  11   1       45.14       52.64      2.17 o 
   2  11   1       36.90       34.45      1.52 o 
   3  11   1        0.01       -0.02      0.54 o 
   4  11   1       13.10       15.76      1.84 o 
   5  11   1       21.77       22.46      1.21 o 
   6  11   1       23.76       20.06      1.11 o 
   7  11   1       12.22       13.84      1.09 o 
   8  11   1       10.90       13.86      1.05 o 
   9  11   1        1.61        0.62      0.98 o 
  10  11   1       10.60       10.42      1.20 o 
  11  11   1        0.00        1.67      1.02 o 
  12  11   1       16.69       19.77      2.40 o 
  -7  12   1        1.46       -0.87      0.87 o 
  -6  12   1        0.11       -0.14      0.86 o 
  -5  12   1        2.67        3.13      0.98 o 
  -4  12   1        6.97        5.63      1.59 o 
  -3  12   1        0.01       -1.05      1.76 o 
  -2  12   1        0.00        1.06      0.98 o 
  -1  12   1        2.44        3.06      1.09 o 
   0  12   1        0.03       -0.39      0.99 o 
   1  12   1      112.94      104.75      3.30 o 
   2  12   1        6.44        7.33      1.18 o 
   3  12   1        7.85        6.33      0.91 o 
   4  12   1        2.96        2.75      0.78 o 
   5  12   1        6.46        6.96      0.92 o 
   6  12   1        0.78        0.27      0.74 o 
   7  12   1        6.00        7.82      0.89 o 
   8  12   1       52.99       54.83      1.82 o 
   9  12   1        0.38        0.22      0.65 o 
  10  12   1        2.98        2.05      1.05 o 
  11  12   1        0.61       -0.03      1.17 o 
  -6  13   1        0.17        0.96      1.12 o 
  -5  13   1        3.17        3.41      1.49 o 
  -4  13   1        2.05        1.49      1.58 o 
  -3  13   1        6.73        6.41      1.46 o 
  -2  13   1        2.89        1.61      1.16 o 
  -1  13   1        0.10        0.53      0.99 o 
   0  13   1        0.81        1.22      1.06 o 
   1  13   1       13.48       14.26      2.26 o 
   2  13   1        0.17        0.00      0.95 o 
   3  13   1       17.65       16.81      1.60 o 
   4  13   1        1.56        2.85      1.01 o 
   5  13   1        0.50        0.01      0.69 o 
   6  13   1       11.02       10.39      1.02 o 
   7  13   1       18.35       17.55      1.26 o 
   8  13   1        1.36        1.57      0.69 o 
   9  13   1        0.02        1.77      0.82 o 
  10  13   1       21.65       28.00      2.47 o 
  -4  14   1        0.09       -0.32      1.20 o 
  -3  14   1        7.77        9.05      2.08 o 
  -2  14   1        0.23        1.21      1.36 o 
  -1  14   1        0.47        1.22      1.23 o 
   0  14   1       22.98       22.34      2.10 o 
   1  14   1       21.68       18.18      1.89 o 
   2  14   1       13.15       12.36      1.62 o 
   3  14   1        8.19        7.01      1.34 o 
   4  14   1       43.45       48.39      2.45 o 
   5  14   1        4.88        4.66      1.57 o 
   6  14   1        6.25        5.28      1.00 o 
   7  14   1       22.65       26.53      1.78 o 
   8  14   1        1.88        2.49      0.92 o 
  -1  15   1        0.65        1.38      1.26 o 
   0  15   1       17.80       20.99      2.19 o 
   1  15   1        1.18       -0.21      1.11 o 
   2  15   1        3.69        2.50      2.34 o 
   3  15   1        0.60        2.05      1.07 o 
   4  15   1        0.51        0.21      1.02 o 
   5  15   1        6.36        6.10      1.33 o 
   6  15   1        2.81        1.07      1.04 o 
  -6 -14   2        6.46        3.21      1.74 o 
  -5 -14   2       25.60       22.00      5.47 o 
  -4 -14   2        2.10        1.90      1.21 o 
  -3 -14   2        7.10        6.81      1.61 o 
  -2 -14   2        4.52        2.07      1.67 o 
  -1 -14   2        9.44       11.94      4.71 o 
   0 -14   2        0.07        0.12      0.78 o 
   1 -14   2        0.06        0.55      1.42 o 
  -8 -13   2        3.64        2.56      1.34 o 
  -7 -13   2        1.93        1.39      1.20 o 
  -6 -13   2        0.30        0.50      0.87 o 
  -5 -13   2       44.29       44.80      2.13 o 
  -4 -13   2       49.76       52.16      3.16 o 
  -3 -13   2      125.10      124.84      4.16 o 
  -2 -13   2        4.89        6.76      1.66 o 
  -1 -13   2        3.92        6.21      1.55 o 
   0 -13   2        4.46        4.95      1.41 o 
   1 -13   2        4.88        3.77      1.35 o 
   2 -13   2       10.09       10.91      4.54 o 
   3 -13   2        7.94        7.36      1.58 o 
   4 -13   2       42.83       43.54      2.20 o 
  -9 -12   2        9.24       10.73      1.53 o 
  -8 -12   2       10.28        9.81      1.27 o 
  -7 -12   2        5.06        5.77      0.96 o 
  -6 -12   2        5.51        4.65      0.89 o 
  -5 -12   2        2.16        1.54      0.86 o 
  -4 -12   2        6.75        6.41      1.10 o 
  -3 -12   2        8.44        6.42      1.13 o 
  -2 -12   2        1.31        1.40      0.91 o 
  -1 -12   2      246.65      245.64      7.03 o 
   0 -12   2        9.31       10.13      1.63 o 
   1 -12   2        0.13        0.15      1.02 o 
   2 -12   2       16.20       12.97      1.81 o 
   3 -12   2        1.51        1.32      1.41 o 
   4 -12   2       17.19       16.11      1.50 o 
   5 -12   2        0.18        0.54      1.08 o 
 -10 -11   2        4.51        3.78      1.02 o 
  -9 -11   2        0.06        0.79      0.67 o 
  -8 -11   2       33.90       35.99      1.71 o 
  -7 -11   2        4.13        3.41      0.81 o 
  -6 -11   2        0.49        0.75      0.67 o 
  -5 -11   2        6.81        4.35      0.89 o 
  -4 -11   2        8.02        7.64      1.09 o 
  -3 -11   2        8.52        8.23      1.11 o 
  -2 -11   2       36.85       39.23      1.92 o 
  -1 -11   2       37.03       37.23      1.86 o 
   0 -11   2        0.61       -0.12      0.96 o 
   1 -11   2        0.40        1.12      1.14 o 
   2 -11   2       11.04        7.39      1.45 o 
   3 -11   2        5.79        5.24      1.36 o 
   4 -11   2       78.37       92.31      3.79 o 
   5 -11   2        0.99        0.13      0.82 o 
   6 -11   2        1.18        1.84      1.43 o 
   7 -11   2        0.39        1.58      1.66 o 
 -11 -10   2        3.79        6.35      1.71 o 
 -10 -10   2       61.31       68.89      2.60 o 
  -9 -10   2        3.92        1.65      0.85 o 
  -8 -10   2       22.72       21.50      1.60 o 
  -7 -10   2        0.61        1.08      0.76 o 
  -6 -10   2        0.56        0.41      0.67 o 
  -5 -10   2        0.19        0.60      0.67 o 
  -4 -10   2      116.71      124.29      5.69 o 
  -3 -10   2      537.07      527.65      8.38 o 
  -2 -10   2      213.06      217.35      4.33 o 
  -1 -10   2        0.31        0.53      0.73 o 
   0 -10   2      129.23      129.08      3.16 o 
   1 -10   2       41.91       47.20      3.40 o 
   2 -10   2       19.96       20.16      1.84 o 
   3 -10   2       47.60       49.74      1.85 o 
   4 -10   2        0.08       -0.63      0.63 o 
   5 -10   2        3.89        2.96      0.90 o 
   6 -10   2       50.53       56.77      2.61 o 
   7 -10   2        3.83        2.98      1.02 o 
   8 -10   2       14.84       15.70      2.17 o 
 -12  -9   2       13.49       17.53      2.54 o 
 -11  -9   2       64.66       73.31      4.34 o 
 -10  -9   2       32.08       30.93      1.87 o 
  -9  -9   2       38.26       36.11      1.95 o 
  -8  -9   2       28.74       30.72      2.81 o 
  -7  -9   2        7.42        6.40      2.02 o 
  -6  -9   2       20.92       19.93      1.52 o 
  -5  -9   2        3.23        2.03      0.87 o 
  -4  -9   2      141.80      148.94      3.87 o 
  -3  -9   2      176.53      174.24      3.60 o 
  -2  -9   2      134.82      140.24      3.11 o 
  -1  -9   2        2.44        2.10      0.71 o 
   0  -9   2       46.58       42.07      1.68 o 
   1  -9   2      465.44      459.53     12.78 o 
   2  -9   2        9.95        8.78      1.06 o 
   3  -9   2       26.75       22.49      1.97 o 
   4  -9   2        0.09        0.38      0.64 o 
   5  -9   2        1.12        2.44      0.80 o 
   6  -9   2       34.57       45.92      2.51 o 
   7  -9   2        2.85        0.69      0.86 o 
   8  -9   2        3.89        5.04      1.55 o 
   9  -9   2        0.12       -0.11      1.14 o 
 -13  -8   2        7.27        9.33      2.11 o 
 -12  -8   2        8.04        9.90      1.58 o 
 -11  -8   2       36.75       38.77      3.02 o 
 -10  -8   2       34.88       37.37      2.02 o 
  -9  -8   2        4.76        1.96      0.78 o 
  -8  -8   2        2.98        4.64      0.88 o 
  -7  -8   2       28.52       27.74      1.84 o 
  -6  -8   2      130.41      123.20      2.92 o 
  -5  -8   2       38.37       36.99      1.60 o 
  -4  -8   2      848.74      843.24     14.78 o 
  -3  -8   2      115.63      110.41      2.67 o 
  -2  -8   2       28.79       21.18      1.12 o 
  -1  -8   2        6.80        6.79      0.72 o 
   0  -8   2       35.53       40.13      1.38 o 
   1  -8   2      149.53      157.03      2.91 o 
   2  -8   2        0.58        0.13      0.39 o 
   3  -8   2      286.87      290.72      4.25 o 
   4  -8   2        8.84        9.14      0.94 o 
   5  -8   2       10.81        8.80      1.18 o 
   6  -8   2       37.10       38.95      3.73 o 
   7  -8   2       49.07       50.60      2.11 o 
   8  -8   2       17.99       25.72      2.45 o 
   9  -8   2        1.33        3.04      1.41 o 
  10  -8   2        2.59        2.46      1.34 o 
 -13  -7   2       20.40        9.91      1.87 o 
 -12  -7   2        2.88        2.33      1.20 o 
 -11  -7   2       56.33       59.08      2.34 o 
 -10  -7   2       54.60       52.97      2.50 o 
  -9  -7   2      298.08      309.88      5.81 o 
  -8  -7   2       65.70       77.52      2.35 o 
  -7  -7   2        1.56        3.06      1.01 o 
  -6  -7   2       83.39       75.37      2.31 o 
  -5  -7   2      343.38      346.19      5.18 o 
  -4  -7   2     1064.91     1025.89     13.45 o 
  -3  -7   2       14.18       17.81      1.00 o 
  -2  -7   2       14.81       13.04      0.87 o 
  -1  -7   2       34.95       34.37      1.09 o 
   0  -7   2       48.41       46.38      1.24 o 
   1  -7   2       87.43       97.76      1.65 o 
   2  -7   2        6.32        7.85      0.57 o 
   3  -7   2       84.77       77.30      1.60 o 
   4  -7   2      269.77      280.22      4.33 o 
   5  -7   2        3.39        3.97      0.72 o 
   6  -7   2       11.16       10.77      1.48 o 
   7  -7   2        4.92        2.70      0.80 o 
   8  -7   2       18.56       18.30      2.03 o 
   9  -7   2        0.95        2.27      1.28 o 
  10  -7   2        2.40        2.05      1.21 o 
  11  -7   2        4.46        4.06      1.35 o 
 -13  -6   2       11.28       10.70      1.32 o 
 -12  -6   2        1.48        2.02      1.36 o 
 -11  -6   2       21.64       21.15      1.61 o 
 -10  -6   2        0.00        0.71      0.73 o 
  -9  -6   2       31.11       31.92      1.76 o 
  -8  -6   2       12.07       11.27      1.06 o 
  -7  -6   2       40.34       41.91      1.60 o 
  -6  -6   2      213.72      204.19      3.43 o 
  -5  -6   2      177.24      171.34      2.95 o 
  -4  -6   2        0.78        0.72      0.59 o 
  -3  -6   2       13.27       11.66      0.77 o 
  -2  -6   2        3.86        4.87      0.57 o 
  -1  -6   2       24.09       21.51      0.95 o 
   0  -6   2       67.23       49.45      1.20 o 
   1  -6   2       83.63       84.49      1.36 o 
   2  -6   2        0.81        0.78      0.25 o 
   3  -6   2      263.75      244.74      2.95 o 
   4  -6   2       10.01        8.28      0.45 o 
   5  -6   2        0.06        0.72      0.44 o 
   6  -6   2       10.59       11.75      0.84 o 
   7  -6   2        0.03        0.38      0.52 o 
   8  -6   2        0.00       -0.23      0.53 o 
   9  -6   2        1.38        0.74      0.65 o 
  10  -6   2       45.07       56.52      2.07 o 
  11  -6   2        0.54       -0.17      0.68 o 
 -14  -5   2        3.30        3.68      1.76 o 
 -13  -5   2        7.52        9.57      1.25 o 
 -12  -5   2        4.87        5.21      1.29 o 
 -11  -5   2      194.21      194.13     11.13 o 
 -10  -5   2        6.33        8.03      1.66 o 
  -9  -5   2       17.14       16.69      1.25 o 
  -8  -5   2        0.80        0.54      0.65 o 
  -7  -5   2      430.90      423.42      6.75 o 
  -6  -5   2     1899.68     1896.39     22.11 o 
  -5  -5   2        0.37        0.05      0.35 o 
  -4  -5   2      357.20      352.37      4.83 o 
  -3  -5   2       34.24       34.31      1.06 o 
  -2  -5   2       13.07        8.16      0.60 o 
  -1  -5   2      112.22      140.79      2.13 o 
   0  -5   2        1.46        0.89      0.28 o 
   1  -5   2        0.02        0.28      0.16 o 
   2  -5   2       96.99       96.46      1.28 o 
   3  -5   2        0.15        0.45      0.22 o 
   4  -5   2        5.64        4.34      0.51 o 
   5  -5   2        9.94        6.17      0.48 o 
   6  -5   2       16.96       18.14      0.73 o 
   7  -5   2       13.51       15.68      0.97 o 
   8  -5   2        5.86        4.74      1.18 o 
   9  -5   2       15.84       13.81      1.16 o 
  10  -5   2       10.00       11.15      1.14 o 
  11  -5   2        3.21        4.13      1.21 o 
  12  -5   2       24.22       35.94      2.60 o 
 -14  -4   2        0.49        0.38      0.81 o 
 -13  -4   2        3.39        2.49      0.97 o 
 -12  -4   2       30.70       34.16      2.00 o 
 -11  -4   2      105.21      122.74      3.32 o 
 -10  -4   2       98.26       94.75      3.57 o 
  -9  -4   2        2.41        2.08      0.66 o 
  -8  -4   2      142.09      141.13      3.13 o 
  -7  -4   2        0.04       -0.05      0.46 o 
  -6  -4   2       76.17       62.41      1.53 o 
  -5  -4   2     2250.69     2346.84     26.81 o 
  -4  -4   2      749.51      795.92      9.64 o 
  -3  -4   2      903.24      984.27     10.68 o 
  -2  -4   2        5.66        4.81      0.61 o 
  -1  -4   2        2.51        4.94      0.41 o 
   0  -4   2       10.08        9.41      0.89 o 
   1  -4   2        0.31        0.86      0.31 o 
   2  -4   2        2.01        2.79      0.42 o 
   3  -4   2        6.02        5.11      0.33 o 
   4  -4   2        0.22        0.05      0.28 o 
   5  -4   2       64.55       48.86      0.93 o 
   6  -4   2        1.83        0.92      0.34 o 
   7  -4   2       33.12       29.02      1.14 o 
   8  -4   2       44.97       40.96      1.40 o 
   9  -4   2        8.51        8.23      0.94 o 
  10  -4   2       27.61       25.45      4.88 o 
  11  -4   2        4.93        7.33      1.50 o 
  12  -4   2        1.88        3.71      1.32 o 
 -14  -3   2        8.30        5.83      0.93 o 
 -13  -3   2        9.29       11.82      1.19 o 
 -12  -3   2        6.17        6.24      1.06 o 
 -11  -3   2        7.73        9.47      0.94 o 
 -10  -3   2       15.74       17.42      1.34 o 
  -9  -3   2      237.80      212.22     18.86 o 
  -8  -3   2       21.23       24.21      1.13 o 
  -7  -3   2      113.46      106.13      2.17 o 
  -6  -3   2        3.47        0.79      0.37 o 
  -5  -3   2        0.70        0.98      0.32 o 
  -4  -3   2     1562.44     1596.72     18.34 o 
  -3  -3   2     2346.42     2432.90     24.62 o 
  -2  -3   2       55.98       46.62      0.94 o 
  -1  -3   2       20.50       16.03      0.50 o 
   0  -3   2       90.08       83.54      1.24 o 
   1  -3   2       15.87       15.60      0.58 o 
   2  -3   2     1309.73     1421.81     12.08 o 
   3  -3   2        2.49        3.35      0.27 o 
   4  -3   2      118.31      116.22      1.55 o 
   5  -3   2        0.13        0.09      0.21 o 
   6  -3   2       23.35       26.84      1.26 o 
   7  -3   2      119.44       92.68      1.79 o 
   8  -3   2        0.09        0.57      0.45 o 
   9  -3   2        1.34        1.31      0.64 o 
  10  -3   2        5.70        4.36      1.26 o 
  11  -3   2        1.04        0.27      1.03 o 
  12  -3   2       28.48       31.31      2.61 o 
  13  -3   2        2.64        1.98      1.25 o 
 -14  -2   2        6.28        7.29      1.36 o 
 -13  -2   2        0.55        0.71      0.59 o 
 -12  -2   2       35.29       34.39      1.36 o 
 -11  -2   2       13.06       14.84      1.07 o 
 -10  -2   2        0.02       -0.03      0.42 o 
  -9  -2   2        0.48        0.27      0.47 o 
  -8  -2   2       18.81       17.68      0.85 o 
  -7  -2   2      833.37      786.44      9.53 o 
  -6  -2   2      231.82      232.82      2.98 o 
  -5  -2   2        0.01       -0.18      0.36 o 
  -4  -2   2      241.85      288.42      3.49 o 
  -3  -2   2     1444.97     1580.92     17.97 o 
  -2  -2   2     1753.25     1689.48     60.83 o 
  -1  -2   2     1894.55     1910.83     20.02 o 
   0  -2   2     1275.36     1281.19     15.09 o 
   1  -2   2      876.34      945.04     10.21 o 
   2  -2   2       62.94       58.38      0.87 o 
   3  -2   2      359.47      412.79      4.61 o 
   4  -2   2      251.96      260.76      2.54 o 
   5  -2   2       94.81       97.23      1.38 o 
   6  -2   2       39.96       33.06      0.81 o 
   7  -2   2       58.20       36.37      0.97 o 
   8  -2   2        0.09       -0.02      0.37 o 
   9  -2   2       29.74       27.54      1.02 o 
  10  -2   2       34.37       33.35      1.52 o 
  11  -2   2        3.80        0.28      1.04 o 
  12  -2   2        7.25        7.34      1.71 o 
  13  -2   2        5.95        4.13      1.52 o 
 -14  -1   2        0.60       -0.50      1.21 o 
 -13  -1   2        0.14       -0.19      0.73 o 
 -12  -1   2        0.12       -0.05      0.55 o 
 -11  -1   2        0.59        0.74      0.51 o 
 -10  -1   2        0.49        0.28      0.48 o 
  -9  -1   2        2.16        4.04      0.53 o 
  -8  -1   2      294.40      286.93      3.42 o 
  -7  -1   2       81.87       83.98      1.57 o 
  -6  -1   2      164.03      128.97      1.80 o 
  -5  -1   2        0.54        0.74      0.27 o 
  -4  -1   2      105.02      111.09      1.92 o 
  -3  -1   2     1180.07     1205.43     34.71 o 
  -2  -1   2       90.06       90.66      1.31 o 
  -1  -1   2    17293.30    17305.12    212.43 o 
   0  -1   2       17.27       32.05      1.08 o 
   1  -1   2      179.42      197.17      2.32 o 
   2  -1   2        4.36       11.12      0.47 o 
   3  -1   2     1287.26     1349.01     13.23 o 
   4  -1   2     1860.38     2163.41     21.42 o 
   5  -1   2        9.02       18.64      0.54 o 
   6  -1   2       39.31       33.78      0.77 o 
   7  -1   2       23.12       24.78      0.72 o 
   8  -1   2        3.10        1.54      0.38 o 
   9  -1   2       76.19       63.91      2.51 o 
  10  -1   2       11.80       12.43      1.15 o 
  11  -1   2       21.43       18.06      1.76 o 
  12  -1   2        0.30       -0.36      1.09 o 
  13  -1   2       16.98       13.28      2.11 o 
  14  -1   2       29.42       29.09      2.94 o 
 -14   0   2       12.58       10.99      2.04 o 
 -13   0   2        0.03       -1.04      1.04 o 
 -12   0   2       14.27       15.58      1.36 o 
 -11   0   2        7.83        9.06      0.93 o 
 -10   0   2        0.10        0.06      0.42 o 
  -9   0   2        0.44        0.96      0.41 o 
  -8   0   2        1.76        0.21      0.48 o 
  -7   0   2      119.52      114.28      1.61 o 
  -6   0   2       26.98       22.56      0.60 o 
  -5   0   2        5.43        4.11      0.30 o 
  -4   0   2       28.29       32.14      0.61 o 
  -3   0   2      921.35      965.28     11.28 o 
  -1   0   2      837.04      853.46      7.58 o 
   0   0   2      480.63      528.47      5.74 o 
   1   0   2     7500.99     7764.05     88.32 o 
   2   0   2        6.30        2.26      0.39 o 
   3   0   2       90.26       69.79      1.14 o 
   4   0   2       43.25       50.89      0.78 o 
   5   0   2       19.26       28.41      0.55 o 
   6   0   2      125.03      131.86      1.46 o 
   7   0   2       11.61        9.84      0.53 o 
   8   0   2       82.03       87.92      2.12 o 
   9   0   2        2.07        1.91      0.84 o 
  10   0   2       40.48       38.20      1.84 o 
  11   0   2      136.48      131.78      3.12 o 
  12   0   2        0.43        0.97      0.70 o 
  13   0   2        0.53        1.39      0.95 o 
  14   0   2       23.58       28.21      3.01 o 
 -14   1   2       33.63       37.91      3.00 o 
 -13   1   2        0.02        0.17      1.20 o 
 -12   1   2       25.39       30.94      2.50 o 
 -11   1   2        5.75        4.36      0.99 o 
 -10   1   2       27.72       28.84      1.12 o 
  -9   1   2       15.26       15.82      0.70 o 
  -8   1   2        1.15        0.71      0.31 o 
  -7   1   2        8.34        9.68      0.76 o 
  -6   1   2        0.77        1.21      0.28 o 
  -5   1   2       12.48       15.83      0.51 o 
  -4   1   2      140.15      177.99      1.87 o 
  -3   1   2       62.47       60.20      1.03 o 
  -2   1   2      284.84      285.95      5.62 o 
  -1   1   2       33.23       39.82      0.59 o 
   0   1   2     1173.52     1299.44     17.00 o 
   1   1   2     5096.80     5230.00     65.40 o 
   2   1   2      559.21      635.91      6.00 o 
   3   1   2      678.99      609.22      6.40 o 
   4   1   2      443.50      469.21      4.68 o 
   5   1   2      202.97      239.03      2.69 o 
   6   1   2       27.68       42.32      0.85 o 
   7   1   2      108.86      103.71      1.47 o 
   8   1   2      187.35      171.90      2.60 o 
   9   1   2       26.22       23.15      1.00 o 
  10   1   2       97.50       90.92      1.94 o 
  11   1   2       10.72       10.52      1.16 o 
  12   1   2        2.71        1.30      0.72 o 
  13   1   2        0.17        0.84      0.73 o 
  14   1   2        0.00        1.01      0.99 o 
 -14   2   2        7.16        3.80      1.52 o 
 -13   2   2        4.78        6.87      1.65 o 
 -12   2   2        0.08       -0.94      0.94 o 
 -11   2   2        4.34        3.10      1.21 o 
 -10   2   2        1.50        0.20      0.94 o 
  -9   2   2       29.02       24.83      0.90 o 
  -8   2   2        2.09        1.55      0.36 o 
  -7   2   2        5.41        9.99      0.54 o 
  -6   2   2       36.40       38.81      0.84 o 
  -5   2   2       20.98       29.12      0.60 o 
  -4   2   2        3.18        5.99      0.35 o 
  -3   2   2      730.41      811.42      8.53 o 
  -2   2   2       93.95      103.19      5.98 o 
  -1   2   2        0.43        1.07      0.18 o 
   0   2   2       45.83       50.61      1.97 o 
   1   2   2      524.93      598.52      8.05 o 
   2   2   2      877.55      901.77      9.24 o 
   3   2   2       56.52       61.36      0.97 o 
   4   2   2      619.60      697.01     13.97 o 
   5   2   2      155.03      156.01      2.07 o 
   6   2   2      165.97      182.14      2.07 o 
   7   2   2      241.41      212.69      2.68 o 
   8   2   2      148.26      157.71      2.50 o 
   9   2   2       12.14       10.89      1.09 o 
  10   2   2       42.10       37.43      1.46 o 
  11   2   2       74.58       69.58      2.07 o 
  12   2   2       20.45       15.31      1.45 o 
  13   2   2       64.50       63.64      2.30 o 
  14   2   2        8.12        8.13      2.11 o 
 -13   3   2       12.46       10.79      1.84 o 
 -12   3   2       45.74       49.66      3.02 o 
 -11   3   2        0.89       -0.07      1.07 o 
 -10   3   2        0.01       -0.45      0.60 o 
  -9   3   2      155.74      146.54      4.45 o 
  -8   3   2      137.01      141.91      2.55 o 
  -7   3   2      105.79      105.92      1.66 o 
  -6   3   2       87.22       76.79      1.19 o 
  -5   3   2       42.95       52.52      1.08 o 
  -4   3   2       88.97      102.23      1.29 o 
  -3   3   2        0.67        1.47      0.16 o 
  -2   3   2      116.43      105.52      1.77 o 
  -1   3   2      791.76      883.27      8.80 o 
   0   3   2      928.29     1036.70     10.97 o 
   1   3   2       17.70       17.13      0.71 o 
   2   3   2      312.59      320.83      4.05 o 
   3   3   2       58.76       52.87      0.94 o 
   4   3   2      143.66      165.79      2.19 o 
   5   3   2      249.10      244.16      2.73 o 
   6   3   2       69.43       69.60      1.37 o 
   7   3   2        8.09        9.98      0.67 o 
   8   3   2      211.73      172.55      2.38 o 
   9   3   2        0.50        2.05      0.62 o 
  10   3   2       18.39       15.03      1.09 o 
  11   3   2       61.82       67.61      2.06 o 
  12   3   2        0.94        1.00      0.69 o 
  13   3   2       38.73       36.53      1.79 o 
  14   3   2      131.07      141.33      7.41 o 
 -13   4   2        0.68       -0.43      0.92 o 
 -12   4   2        8.89        9.61      1.63 o 
 -11   4   2       11.15       12.45      1.17 o 
 -10   4   2       15.98       18.67      1.31 o 
  -9   4   2        1.68        1.54      0.59 o 
  -8   4   2       16.60       15.64      1.03 o 
  -7   4   2      899.30      809.36      9.33 o 
  -6   4   2       56.58       51.76      1.07 o 
  -5   4   2       83.08       78.55      1.24 o 
  -4   4   2        4.79        4.31      0.25 o 
  -3   4   2       45.25       59.66      0.78 o 
  -2   4   2      947.36     1106.02     10.56 o 
  -1   4   2       83.62       82.97      1.08 o 
   0   4   2      805.03      886.54     22.99 o 
   1   4   2      272.90      297.23      5.44 o 
   2   4   2     1128.79     1195.57     16.12 o 
   3   4   2      322.06      391.32      4.47 o 
   4   4   2       15.33       36.27      0.86 o 
   5   4   2      166.60      176.22      2.46 o 
   6   4   2       55.30       57.44      1.07 o 
   7   4   2       15.01       11.86      0.64 o 
   8   4   2      134.09      100.86      2.87 o 
   9   4   2       80.94       60.88      1.96 o 
  10   4   2      118.36      100.48      2.07 o 
  11   4   2        6.28        5.10      0.78 o 
  12   4   2        5.68        4.20      0.79 o 
  13   4   2        0.91        0.99      0.77 o 
  14   4   2       28.27       33.26      2.52 o 
 -12   5   2       17.68       20.44      2.12 o 
 -11   5   2       52.90       57.22      2.11 o 
 -10   5   2       94.26      100.70      3.33 o 
  -9   5   2        7.02        4.41      0.78 o 
  -8   5   2       65.98       59.90      1.73 o 
  -7   5   2       12.15       16.34      0.84 o 
  -6   5   2      258.17      223.40      3.00 o 
  -5   5   2      631.61      590.13      5.37 o 
  -4   5   2       14.51       17.72      0.57 o 
  -3   5   2      840.97      879.87      7.40 o 
  -2   5   2      956.07     1104.98     12.42 o 
  -1   5   2      498.61      543.61      4.80 o 
   0   5   2      583.80      608.01     13.88 o 
   1   5   2      351.86      414.27      4.97 o 
   2   5   2      599.55      654.98      7.92 o 
   3   5   2       81.78       99.65      1.57 o 
   4   5   2      108.76      135.57      2.03 o 
   5   5   2      134.89      151.39      2.28 o 
   6   5   2        8.44       20.96      0.82 o 
   7   5   2       21.44       22.18      0.88 o 
   8   5   2        9.63        4.46      0.54 o 
   9   5   2       12.38       14.29      1.23 o 
  10   5   2      138.07      145.00      3.38 o 
  11   5   2       26.17       24.80      1.20 o 
  12   5   2       52.63       53.67      1.95 o 
  13   5   2       32.72       36.15      2.39 o 
  14   5   2        9.63       11.00      1.46 o 
 -12   6   2        0.00        0.08      0.90 o 
 -11   6   2       12.27       12.31      1.33 o 
 -10   6   2        8.10        9.64      1.06 o 
  -9   6   2        5.73        7.11      0.89 o 
  -8   6   2       20.67       24.85      1.16 o 
  -7   6   2       11.73       13.31      0.81 o 
  -6   6   2       20.05       18.78      0.72 o 
  -5   6   2      501.92      467.89      4.83 o 
  -4   6   2      474.98      493.67      5.25 o 
  -3   6   2        2.35        1.79      0.35 o 
  -2   6   2       28.47       41.98      0.87 o 
  -1   6   2      400.71      414.67      3.86 o 
   0   6   2      170.63      206.27      2.73 o 
   1   6   2      468.94      467.45      5.43 o 
   2   6   2       75.38       92.49      1.76 o 
   3   6   2       46.49       72.73      1.37 o 
   4   6   2      117.70      102.92      2.12 o 
   5   6   2       25.07       23.31      0.84 o 
   6   6   2        0.61        0.45      0.37 o 
   7   6   2       62.57       32.26      0.99 o 
   8   6   2      322.01      260.21      4.00 o 
   9   6   2        0.76        0.35      0.52 o 
  10   6   2       28.94       26.94      1.52 o 
  11   6   2        0.83        1.42      0.87 o 
  12   6   2        1.42        1.89      0.66 o 
  13   6   2        2.46        1.65      0.81 o 
  14   6   2       16.65        7.99      1.75 o 
 -11   7   2        1.26        2.45      1.44 o 
 -10   7   2       32.16       28.12      2.62 o 
  -9   7   2        1.45        1.17      1.12 o 
  -8   7   2       31.53       29.51      2.27 o 
  -7   7   2        0.84        1.19      0.84 o 
  -6   7   2        8.58        7.89      0.65 o 
  -5   7   2      188.94      196.48      3.17 o 
  -4   7   2     1038.29     1071.37     13.37 o 
  -3   7   2     3261.26     3249.14     36.02 o 
  -2   7   2       66.52       65.58      1.21 o 
  -1   7   2       33.30       27.48      0.73 o 
   0   7   2       66.60       64.90      1.20 o 
   1   7   2      101.31      103.09      2.03 o 
   2   7   2     1242.63     1344.52     16.04 o 
   3   7   2      871.61      879.75     10.65 o 
   4   7   2       56.97       56.99      1.44 o 
   5   7   2        0.00        0.00      0.31 o 
   6   7   2        0.14        0.41      0.35 o 
   7   7   2      339.94      338.86      6.02 o 
   8   7   2       24.53       27.31      1.06 o 
   9   7   2       19.76       16.60      1.44 o 
  10   7   2        9.88       10.19      1.24 o 
  11   7   2        6.72        6.18      1.01 o 
  12   7   2       15.32       16.37      1.49 o 
  13   7   2        0.43        1.05      0.68 o 
  14   7   2        1.14        0.90      1.33 o 
 -11   8   2        1.27        1.06      1.39 o 
 -10   8   2        2.28        2.39      1.38 o 
  -9   8   2        1.01        0.67      1.22 o 
  -8   8   2       10.50        7.43      1.56 o 
  -7   8   2        0.25        0.63      0.55 o 
  -6   8   2        3.53        2.74      0.54 o 
  -5   8   2       61.43       63.49      1.68 o 
  -4   8   2      246.09      257.36      3.84 o 
  -3   8   2        4.48        8.05      0.85 o 
  -2   8   2       32.04       37.17      1.10 o 
  -1   8   2        3.75        4.57      0.48 o 
   0   8   2       40.92       45.78      1.10 o 
   1   8   2        4.53        4.46      0.56 o 
   2   8   2        1.30        1.01      0.44 o 
   3   8   2        3.34        2.30      0.44 o 
   4   8   2       21.59       17.34      0.98 o 
   5   8   2      366.30      323.64      4.26 o 
   6   8   2        3.25        1.16      0.40 o 
   7   8   2      192.98      163.07      3.10 o 
   8   8   2        5.14        7.63      0.97 o 
   9   8   2       56.26       55.24      2.24 o 
  10   8   2        0.43        0.70      0.78 o 
  11   8   2       36.87       42.87      2.99 o 
  12   8   2      225.79      251.31      5.37 o 
  13   8   2        0.35        0.47      0.73 o 
 -10   9   2       13.59       20.87      2.38 o 
  -9   9   2        0.89        1.41      1.24 o 
  -8   9   2        3.49        5.40      1.51 o 
  -7   9   2        2.97        4.03      0.88 o 
  -6   9   2      194.48      202.93      5.29 o 
  -5   9   2      317.77      318.70      5.34 o 
  -4   9   2      155.45      146.80      3.03 o 
  -3   9   2        9.35       10.10      1.21 o 
  -2   9   2       13.28       13.51      1.50 o 
  -1   9   2      452.25      451.80      7.04 o 
   0   9   2      241.55      239.41      3.60 o 
   1   9   2      197.18      194.10      2.80 o 
   2   9   2       34.88       38.00      1.52 o 
   3   9   2        0.29       -0.27      0.35 o 
   4   9   2        2.77        1.43      0.61 o 
   5   9   2       50.05       49.50      1.82 o 
   6   9   2        9.93       10.42      1.24 o 
   7   9   2       10.72        8.24      1.17 o 
   8   9   2       10.26       10.33      0.99 o 
   9   9   2       53.37       53.01      1.82 o 
  10   9   2        3.20        3.11      0.81 o 
  11   9   2       17.24       18.59      2.03 o 
  12   9   2        5.23        4.41      1.03 o 
  13   9   2       32.66       37.53      3.00 o 
  -9  10   2        1.86        3.79      1.50 o 
  -8  10   2        5.30        6.31      1.62 o 
  -7  10   2        1.10        0.23      0.77 o 
  -6  10   2       21.90       21.83      1.56 o 
  -5  10   2      150.68      152.41      3.59 o 
  -4  10   2       77.61       87.28      5.45 o 
  -3  10   2       93.75       97.13      8.35 o 
  -2  10   2        5.75        3.76      1.15 o 
  -1  10   2       73.45       67.94      2.00 o 
   0  10   2       49.42       45.47      1.62 o 
   1  10   2       28.00       31.78      1.30 o 
   2  10   2        6.95       10.39      0.95 o 
   3  10   2        9.88       11.12      1.10 o 
   4  10   2        4.11        1.74      0.77 o 
   5  10   2       26.88       24.51      1.92 o 
   6  10   2       89.46       90.67      3.30 o 
   7  10   2       25.14       23.73      1.63 o 
   8  10   2       12.12       13.81      0.90 o 
   9  10   2        0.01        0.68      0.72 o 
  10  10   2       24.07       24.72      2.07 o 
  11  10   2        0.44        1.29      0.84 o 
  12  10   2       30.04       33.56      3.14 o 
  -8  11   2        1.59       -0.15      1.33 o 
  -7  11   2       63.55       59.10      2.24 o 
  -6  11   2       28.51       26.07      1.42 o 
  -5  11   2        3.35        4.02      1.85 o 
  -4  11   2        0.20       -0.15      0.89 o 
  -3  11   2        0.14       -0.60      0.78 o 
  -2  11   2        5.00        3.60      1.45 o 
  -1  11   2        5.27        5.57      1.06 o 
   0  11   2       95.11       87.46      2.40 o 
   1  11   2        2.90        1.49      0.65 o 
   2  11   2        6.17        7.59      0.94 o 
   3  11   2        0.84        0.27      0.48 o 
   4  11   2        0.82        0.33      0.73 o 
   5  11   2        3.28        3.11      0.95 o 
   6  11   2        9.85        8.61      1.22 o 
   7  11   2        1.63        1.29      0.72 o 
   8  11   2       23.26       22.50      1.16 o 
   9  11   2        0.06        0.85      0.70 o 
  10  11   2        1.09        1.28      1.49 o 
  11  11   2        4.37        4.28      0.97 o 
  12  11   2       29.48       29.94      2.60 o 
  -7  12   2       72.34       83.32      2.76 o 
  -6  12   2       87.27       93.17      2.39 o 
  -5  12   2       74.37       77.91      3.36 o 
  -4  12   2        0.10        1.27      1.23 o 
  -3  12   2        5.87        6.81      1.92 o 
  -2  12   2       14.45       11.87      1.52 o 
  -1  12   2       17.96       16.13      2.18 o 
   0  12   2        0.78        0.64      0.92 o 
   1  12   2       11.93       11.52      1.51 o 
   2  12   2       31.33       30.64      1.79 o 
   3  12   2        0.07        1.25      0.72 o 
   4  12   2        0.01       -0.20      0.55 o 
   5  12   2        0.16       -0.72      0.72 o 
   6  12   2       19.03       18.49      1.56 o 
   7  12   2       12.51       14.63      1.46 o 
   8  12   2       12.42       13.72      1.03 o 
   9  12   2       17.42       16.50      1.31 o 
  10  12   2        0.00        1.11      0.78 o 
  11  12   2        9.42       11.70      1.73 o 
  -6  13   2        8.15        5.16      0.96 o 
  -5  13   2        1.92        2.48      1.24 o 
  -4  13   2        1.43       -1.01      1.07 o 
  -3  13   2        0.60       -0.92      0.92 o 
  -2  13   2       28.52       30.45      2.31 o 
  -1  13   2        0.03       -0.91      0.91 o 
   0  13   2        1.12        0.63      1.30 o 
   1  13   2        3.00        2.82      0.99 o 
   2  13   2        0.27       -0.68      0.82 o 
   3  13   2        0.69        0.84      0.81 o 
   4  13   2       23.74       25.02      1.64 o 
   5  13   2       33.83       35.48      1.56 o 
   6  13   2        4.74        4.11      0.74 o 
   7  13   2        1.67        1.38      0.72 o 
   8  13   2        2.00        1.29      0.66 o 
   9  13   2        4.92        5.03      1.09 o 
  10  13   2        1.70        2.30      1.23 o 
  -4  14   2        0.06        0.21      1.16 o 
  -3  14   2        4.40        4.96      1.45 o 
  -2  14   2        5.11        4.10      1.35 o 
  -1  14   2        0.00        0.80      1.03 o 
   0  14   2        1.44        2.90      2.10 o 
   1  14   2        0.13        0.00      1.95 o 
   2  14   2       20.29       15.88      1.66 o 
   3  14   2       20.26       16.63      3.55 o 
   4  14   2        2.60        3.78      1.08 o 
   5  14   2        0.14        0.11      0.88 o 
   6  14   2        0.68        1.38      0.80 o 
   7  14   2        3.72        3.91      0.89 o 
   8  14   2       19.24       21.69      1.55 o 
   9  14   2        3.45        4.78      1.41 o 
  -2  15   2        2.98        3.87      1.79 o 
  -1  15   2       12.56       11.91      1.80 o 
   0  15   2       60.18       69.07      3.17 o 
   1  15   2       33.15       36.46      3.01 o 
   2  15   2        1.13        0.77      1.07 o 
   3  15   2        0.20        0.26      0.98 o 
   4  15   2        0.99        1.46      1.18 o 
   5  15   2       19.60       19.32      1.95 o 
   6  15   2        0.11        0.59      1.07 o 
   7  15   2        1.08        1.85      0.99 o 
  -3 -14   3        0.75       -0.02      1.13 o 
  -2 -14   3        0.98        0.75      1.18 o 
  -1 -14   3        0.30        1.50      0.95 o 
  -7 -13   3        8.79        7.67      1.48 o 
  -6 -13   3        1.38        0.21      0.85 o 
  -5 -13   3        1.48        0.83      0.94 o 
  -4 -13   3        2.09        1.98      0.94 o 
  -3 -13   3       32.06       28.80      2.40 o 
  -2 -13   3        5.20        4.94      1.77 o 
  -1 -13   3        0.10        1.54      1.21 o 
   0 -13   3        1.04        1.79      1.26 o 
   1 -13   3        0.30        0.71      1.18 o 
   2 -13   3       17.76       15.25      2.23 o 
   3 -13   3        5.89        5.22      1.58 o 
  -9 -12   3        7.21        7.95      1.76 o 
  -8 -12   3        9.80        7.19      1.21 o 
  -7 -12   3        0.34       -0.34      0.79 o 
  -6 -12   3       12.89       11.59      1.42 o 
  -5 -12   3        0.34       -0.13      0.85 o 
  -4 -12   3        0.99        0.25      1.49 o 
  -3 -12   3       62.34       61.93      3.36 o 
  -2 -12   3        1.13        0.59      0.86 o 
  -1 -12   3        0.01       -0.58      0.99 o 
   0 -12   3        3.45        5.41      1.35 o 
   1 -12   3        1.08        0.30      1.34 o 
   2 -12   3       20.44       22.79      2.20 o 
   3 -12   3        0.11        1.30      0.87 o 
   4 -12   3        7.67        7.78      1.24 o 
   5 -12   3        0.46        1.12      1.36 o 
 -10 -11   3       10.13       11.96      2.16 o 
  -9 -11   3        0.05        1.15      1.13 o 
  -8 -11   3        0.56        1.17      0.85 o 
  -7 -11   3        7.90        6.61      1.02 o 
  -6 -11   3       22.50       20.74      1.42 o 
  -5 -11   3        2.47        1.57      0.86 o 
  -4 -11   3        0.04       -0.60      0.67 o 
  -3 -11   3        4.50        5.26      1.06 o 
  -2 -11   3       10.66        9.11      1.16 o 
  -1 -11   3      173.56      173.57      4.01 o 
   0 -11   3       20.20       16.02      2.67 o 
   1 -11   3        0.55        0.47      1.21 o 
   2 -11   3       17.77       13.83      2.63 o 
   3 -11   3       17.26       19.04      2.21 o 
   4 -11   3       24.06       30.15      1.88 o 
   5 -11   3        0.06        1.74      4.04 o 
   6 -11   3        3.38        8.78      1.94 o 
 -11 -10   3        5.86        8.65      1.96 o 
 -10 -10   3        0.80        1.17      1.17 o 
  -9 -10   3        6.57        9.35      1.25 o 
  -8 -10   3        0.36       -0.16      0.73 o 
  -7 -10   3        1.30        0.52      0.79 o 
  -6 -10   3        4.77        6.38      1.02 o 
  -5 -10   3        5.29        7.48      1.30 o 
  -4 -10   3       19.95       16.58      1.37 o 
  -3 -10   3       64.84       60.83      2.18 o 
  -2 -10   3       33.08       30.94      1.77 o 
  -1 -10   3       22.80       21.17      1.51 o 
   0 -10   3       14.45       13.23      1.20 o 
   1 -10   3       38.16       37.50      1.80 o 
   2 -10   3       31.65       31.50      2.29 o 
   3 -10   3       44.21       44.88      1.87 o 
   4 -10   3       52.20       46.40      2.17 o 
   5 -10   3        0.53        1.37      1.49 o 
   6 -10   3       14.85       16.59      2.21 o 
   7 -10   3        6.10        7.61      1.26 o 
   8 -10   3        0.20        1.24      1.29 o 
 -12  -9   3        1.20        6.35      1.84 o 
 -11  -9   3        1.77        2.32      1.18 o 
 -10  -9   3       37.82       37.98      2.03 o 
  -9  -9   3       10.72       10.18      1.25 o 
  -8  -9   3        7.19        6.97      1.05 o 
  -7  -9   3        7.21        7.69      1.52 o 
  -6  -9   3       16.65       17.78      1.37 o 
  -5  -9   3       16.90       15.24      1.52 o 
  -4  -9   3       87.71       93.56      3.13 o 
  -3  -9   3        8.72       10.32      1.62 o 
  -2  -9   3       13.59       12.38      1.15 o 
  -1  -9   3        2.88        0.97      0.64 o 
   0  -9   3        1.31        0.84      0.66 o 
   1  -9   3       23.72       25.06      2.15 o 
   2  -9   3        0.14        0.68      0.51 o 
   3  -9   3       21.81       21.06      1.36 o 
   4  -9   3       13.14       10.44      1.08 o 
   5  -9   3        3.96        3.77      1.08 o 
   6  -9   3       50.71       55.09      3.32 o 
   7  -9   3       11.27       11.49      1.35 o 
   8  -9   3       37.69       42.64      2.98 o 
   9  -9   3        1.05        1.72      1.26 o 
 -12  -8   3       21.29       21.33      2.17 o 
 -11  -8   3        9.64       11.20      1.56 o 
 -10  -8   3        1.77        1.82      0.84 o 
  -9  -8   3       54.29       46.66      2.05 o 
  -8  -8   3       19.81       21.33      1.51 o 
  -7  -8   3       26.77       22.22      1.50 o 
  -6  -8   3        2.27        1.58      0.69 o 
  -5  -8   3       31.28       30.94      1.70 o 
  -4  -8   3      710.79      716.35     13.02 o 
  -3  -8   3       98.66       91.63      2.94 o 
  -2  -8   3        0.40        0.34      0.74 o 
  -1  -8   3       23.54       21.22      1.32 o 
   0  -8   3        1.38        0.51      0.63 o 
   1  -8   3       55.57       59.21      1.95 o 
   2  -8   3       10.12       10.52      0.84 o 
   3  -8   3       45.79       52.74      1.55 o 
   4  -8   3       26.40       24.46      1.41 o 
   5  -8   3       12.83       11.82      1.25 o 
   6  -8   3        0.02       -0.89      0.89 o 
   7  -8   3       71.16       79.21      5.23 o 
   8  -8   3       67.31       77.99      3.81 o 
   9  -8   3       18.23       16.03      2.07 o 
  10  -8   3        0.77        1.72      1.21 o 
 -13  -7   3        3.97        3.64      1.76 o 
 -12  -7   3        8.10        5.14      1.23 o 
 -11  -7   3        2.32        2.56      0.93 o 
 -10  -7   3        6.32        5.13      1.45 o 
  -9  -7   3       38.25       36.92      1.78 o 
  -8  -7   3       34.81       32.77      1.70 o 
  -7  -7   3      110.11      101.43      2.86 o 
  -6  -7   3        1.51        0.90      0.67 o 
  -5  -7   3      142.14      141.75      3.32 o 
  -4  -7   3      197.63      178.54      4.77 o 
  -3  -7   3       96.44       83.90      2.31 o 
  -2  -7   3      130.35      128.65      2.88 o 
  -1  -7   3       76.48       75.36      1.88 o 
   0  -7   3        0.15        0.71      0.42 o 
   1  -7   3       15.31       12.53      0.81 o 
   2  -7   3       53.27       53.00      1.32 o 
   3  -7   3        0.14       -0.55      0.55 o 
   4  -7   3       48.01       45.58      1.76 o 
   5  -7   3      181.58      188.76      3.20 o 
   6  -7   3       19.17       22.75      2.17 o 
   7  -7   3       10.86       10.52      1.14 o 
   8  -7   3        0.73       -0.06      1.07 o 
   9  -7   3       27.99       32.33      2.43 o 
  10  -7   3        0.62       -0.17      1.10 o 
 -13  -6   3        1.96        2.14      1.20 o 
 -12  -6   3       18.39       16.88      1.59 o 
 -11  -6   3       24.79       27.64      1.85 o 
 -10  -6   3        0.60        0.93      1.25 o 
  -9  -6   3        1.78        1.04      0.68 o 
  -8  -6   3       14.53       15.70      1.46 o 
  -7  -6   3      780.60      750.30     11.22 o 
  -6  -6   3      233.43      220.79      3.80 o 
  -5  -6   3      145.99      133.16      2.64 o 
  -4  -6   3        6.72        6.47      0.71 o 
  -3  -6   3       88.62       83.83      1.94 o 
  -2  -6   3       34.02       47.04      1.39 o 
  -1  -6   3       90.51       90.15      1.97 o 
   0  -6   3      670.05      705.21      7.12 o 
   1  -6   3      178.80      193.29      2.71 o 
   2  -6   3       40.97       50.98      1.15 o 
   3  -6   3       31.19       23.96      0.90 o 
   4  -6   3      103.74      107.99      2.14 o 
   5  -6   3       94.00       91.37      1.62 o 
   6  -6   3      179.66      178.39      3.44 o 
   7  -6   3       38.02       34.91      1.26 o 
   8  -6   3        1.17        0.93      0.62 o 
   9  -6   3        0.73        0.89      0.68 o 
  10  -6   3        5.97        4.51      0.89 o 
 -13  -5   3        0.06        0.14      0.79 o 
 -12  -5   3        1.06        1.41      0.89 o 
 -11  -5   3       15.96       16.59      1.52 o 
 -10  -5   3      152.47      150.00      5.29 o 
  -9  -5   3       14.43       11.23      1.12 o 
  -8  -5   3       17.75       17.43      1.47 o 
  -7  -5   3       60.22       46.71      3.41 o 
  -6  -5   3      288.82      277.92      4.30 o 
  -5  -5   3     2932.07     2822.54     29.36 o 
  -4  -5   3       80.52       76.22      1.72 o 
  -3  -5   3        7.38        6.40      0.59 o 
  -2  -5   3      396.28      395.44      5.47 o 
  -1  -5   3      368.01      371.74      5.18 o 
   0  -5   3     1623.02     1697.92     19.91 o 
   1  -5   3        5.70        6.17      0.34 o 
   2  -5   3       31.63       34.87      0.69 o 
   3  -5   3        4.62        6.04      0.58 o 
   4  -5   3        0.74        0.05      0.27 o 
   5  -5   3       52.26       40.87      0.97 o 
   6  -5   3       26.76       30.26      1.00 o 
   7  -5   3        4.48        4.51      0.65 o 
   8  -5   3       13.07       11.30      2.06 o 
   9  -5   3        0.43       -0.04      0.63 o 
  10  -5   3        3.54        5.17      1.06 o 
  11  -5   3        1.10        2.00      1.18 o 
  12  -5   3        1.57        1.32      1.15 o 
 -14  -4   3        9.62        5.59      1.42 o 
 -13  -4   3        3.51        5.37      1.29 o 
 -12  -4   3       37.21       38.14      1.97 o 
 -11  -4   3        9.83       10.04      1.20 o 
 -10  -4   3        9.00        8.23      1.20 o 
  -9  -4   3        1.86        1.25      0.54 o 
  -8  -4   3        3.29        1.04      0.59 o 
  -7  -4   3      105.76      100.29      2.56 o 
  -6  -4   3        2.14        2.24      0.53 o 
  -5  -4   3       14.99       21.94      1.07 o 
  -4  -4   3       27.94       21.80      0.75 o 
  -3  -4   3       12.19       11.22      0.53 o 
  -2  -4   3      540.40      583.21      6.69 o 
  -1  -4   3        0.34       -0.10      0.23 o 
   0  -4   3      794.57      841.92      9.04 o 
   1  -4   3      108.86      112.95      1.39 o 
   2  -4   3       25.02       31.93      0.67 o 
   3  -4   3       17.48       18.92      0.56 o 
   4  -4   3        0.07        0.65      0.24 o 
   5  -4   3      208.61      164.39      1.97 o 
   6  -4   3        1.92        0.05      0.34 o 
   7  -4   3       52.01       43.31      1.40 o 
   8  -4   3       46.51       44.29      1.46 o 
   9  -4   3       23.36       21.92      2.12 o 
  10  -4   3       59.88       68.02      2.16 o 
  11  -4   3        2.99        3.53      1.32 o 
  12  -4   3       11.52       14.16      2.01 o 
 -14  -3   3        1.78        3.39      1.14 o 
 -13  -3   3        1.97        2.15      0.76 o 
 -12  -3   3       34.10       35.46      1.85 o 
 -11  -3   3       20.46       19.71      1.33 o 
 -10  -3   3        2.49        2.54      0.75 o 
  -9  -3   3        0.20       -0.51      0.51 o 
  -8  -3   3       91.66       82.22      8.81 o 
  -7  -3   3     1062.15     1014.88     12.48 o 
  -6  -3   3      654.90      602.45      7.77 o 
  -5  -3   3      238.89      239.39      3.58 o 
  -4  -3   3      117.49      110.12      2.57 o 
  -3  -3   3     1794.28     1944.06     17.16 o 
  -2  -3   3      318.49      349.86      3.79 o 
  -1  -3   3      162.12      174.19      2.37 o 
   0  -3   3        6.07        3.93      0.20 o 
   1  -3   3      104.49       98.15      1.16 o 
   2  -3   3     1693.01     1789.61     14.99 o 
   3  -3   3       24.70       14.31      0.57 o 
   4  -3   3       35.55       46.00      0.72 o 
   5  -3   3        4.00        3.76      0.30 o 
   6  -3   3       25.53       25.03      0.83 o 
   7  -3   3      158.82      129.84      2.26 o 
   8  -3   3       35.26       39.26      2.51 o 
   9  -3   3        1.04        0.73      0.52 o 
  10  -3   3        2.49        2.88      1.14 o 
  11  -3   3        6.02        6.81      1.56 o 
  12  -3   3        8.15       10.59      1.86 o 
  13  -3   3        2.91        1.91      1.32 o 
 -14  -2   3       49.61       54.66      2.64 o 
 -13  -2   3       16.04       15.03      1.40 o 
 -12  -2   3      141.21      144.30      3.09 o 
 -11  -2   3       10.06       10.55      1.19 o 
 -10  -2   3        0.28       -0.02      0.42 o 
  -9  -2   3      174.11      159.33      2.88 o 
  -8  -2   3       60.01       50.23      2.13 o 
  -7  -2   3      959.67      925.95      9.91 o 
  -6  -2   3      287.16      277.56      7.67 o 
  -5  -2   3      291.16      278.45      3.82 o 
  -4  -2   3      199.69      225.92      2.92 o 
  -3  -2   3      506.42      519.92      5.30 o 
  -2  -2   3      102.36      110.32      1.85 o 
  -1  -2   3      293.50      351.55      3.21 o 
   0  -2   3       69.04       71.00      1.14 o 
   1  -2   3      606.77      620.67      6.15 o 
   2  -2   3       58.19       71.44      1.12 o 
   3  -2   3       34.31       32.62      0.62 o 
   4  -2   3      472.51      494.61      4.94 o 
   5  -2   3      164.36      193.58      2.48 o 
   6  -2   3       64.30       50.70      1.10 o 
   7  -2   3       14.02        7.01      0.73 o 
   8  -2   3      175.78      166.51      2.83 o 
   9  -2   3       57.51       47.51      1.72 o 
  10  -2   3        5.49        5.42      1.00 o 
  11  -2   3        0.11       -0.32      0.70 o 
  12  -2   3       76.87       92.13      4.32 o 
  13  -2   3       52.45       58.77      3.61 o 
 -14  -1   3        0.06       -0.82      1.18 o 
 -13  -1   3       19.33       17.86      1.52 o 
 -12  -1   3       24.80       25.02      1.62 o 
 -11  -1   3       32.32       31.77      2.26 o 
 -10  -1   3       28.49       28.26      1.24 o 
  -9  -1   3       80.53       76.13      1.66 o 
  -8  -1   3      165.65      157.18      2.49 o 
  -7  -1   3      173.89      164.58      2.47 o 
  -6  -1   3        5.60        4.25      0.44 o 
  -5  -1   3       14.78       14.12      0.47 o 
  -4  -1   3      131.65      139.02      1.55 o 
  -3  -1   3      192.92      208.52      2.22 o 
  -2  -1   3       30.23       34.44      0.93 o 
  -1  -1   3     2167.79     2154.29     29.78 o 
   0  -1   3     2895.11     3032.75     28.83 o 
   1  -1   3       88.78       71.69      1.19 o 
   2  -1   3      362.41      405.33      3.97 o 
   3  -1   3      109.96      113.97      1.27 o 
   4  -1   3       73.03       78.07      1.20 o 
   5  -1   3       19.39       32.88      0.71 o 
   6  -1   3        2.35        1.25      0.28 o 
   7  -1   3       50.06       51.28      1.20 o 
   8  -1   3        1.99        1.50      0.52 o 
   9  -1   3       14.63        8.18      0.88 o 
  10  -1   3       10.48        7.19      1.25 o 
  11  -1   3        1.01        2.58      0.75 o 
  12  -1   3       27.56       32.47      2.00 o 
  13  -1   3        2.81        0.61      1.31 o 
 -14   0   3       19.62       18.87      2.41 o 
 -13   0   3       59.08       65.73      3.68 o 
 -12   0   3        0.01        0.45      0.75 o 
 -11   0   3      121.85      123.52      4.36 o 
 -10   0   3       67.83       73.48      1.77 o 
  -9   0   3      120.58      119.84      2.22 o 
  -8   0   3      985.85      971.50     12.05 o 
  -7   0   3        0.56        2.86      0.35 o 
  -6   0   3       33.28       40.32      0.86 o 
  -5   0   3       97.59      110.60      1.33 o 
  -4   0   3        5.64        7.22      0.33 o 
  -3   0   3      460.36      506.71      5.02 o 
  -2   0   3       20.58       17.97      0.54 o 
  -1   0   3     3063.96     3123.23     25.94 o 
   0   0   3      394.64      367.02      4.11 o 
   1   0   3      969.84     1088.38     12.65 o 
   2   0   3      208.27      226.10      2.86 o 
   3   0   3        6.57        3.82      0.21 o 
   4   0   3        0.26        0.01      0.19 o 
   5   0   3       95.79       86.78      1.33 o 
   6   0   3      117.03      117.70      1.74 o 
   7   0   3       22.58       18.38      0.98 o 
   8   0   3       47.38       39.74      1.43 o 
   9   0   3      102.31       94.89      3.06 o 
  10   0   3       29.47       28.85      1.39 o 
  11   0   3        3.70        1.92      0.75 o 
  12   0   3        0.29        1.00      0.72 o 
  13   0   3       20.54       21.36      1.86 o 
  14   0   3       19.10       16.46      2.36 o 
 -14   1   3        0.22        0.32      1.27 o 
 -13   1   3       28.92       22.41      2.45 o 
 -12   1   3        3.41        1.99      1.28 o 
 -11   1   3      115.10      121.67      3.53 o 
 -10   1   3        0.04        0.68      0.65 o 
  -9   1   3       18.83       20.20      0.75 o 
  -8   1   3       73.75       73.30      1.27 o 
  -7   1   3       28.75       27.25      0.76 o 
  -6   1   3        6.33        5.38      0.38 o 
  -5   1   3      225.52      235.16      2.20 o 
  -4   1   3      185.95      203.14      2.23 o 
  -3   1   3      128.83      126.80      2.13 o 
  -2   1   3       14.52       17.16      0.56 o 
  -1   1   3      178.15      190.45      2.05 o 
   0   1   3      381.31      439.96      4.79 o 
   1   1   3      754.38      739.54      8.67 o 
   2   1   3      706.74      660.70     10.81 o 
   3   1   3        2.01        4.46      0.47 o 
   4   1   3       21.60       22.36      0.47 o 
   5   1   3       55.92       56.00      0.94 o 
   6   1   3      198.80      192.66      2.32 o 
   7   1   3       13.91       17.45      0.67 o 
   8   1   3      183.34      186.95      2.78 o 
   9   1   3        4.10        4.50      0.91 o 
  10   1   3       10.20        9.37      1.24 o 
  11   1   3        0.39        0.41      0.60 o 
  12   1   3        5.68        3.27      0.84 o 
  13   1   3        4.92        3.25      0.86 o 
  14   1   3        2.04        1.04      1.01 o 
 -13   2   3        0.66        0.82      1.25 o 
 -12   2   3        0.96        1.33      1.17 o 
 -11   2   3        4.60        5.04      1.34 o 
 -10   2   3       90.33       89.82      4.55 o 
  -9   2   3      460.55      446.34      5.87 o 
  -8   2   3       17.32       15.23      0.66 o 
  -7   2   3       19.29       15.89      0.59 o 
  -6   2   3       35.20       35.97      0.75 o 
  -5   2   3        7.77        9.21      0.39 o 
  -4   2   3      200.22      215.62      2.11 o 
  -3   2   3      102.34      128.27      1.52 o 
  -2   2   3     2776.10     2851.71     29.60 o 
  -1   2   3        5.29        8.08      0.35 o 
   0   2   3     1575.99     1680.69     19.38 o 
   1   2   3     1564.53     1614.64     18.22 o 
   2   2   3     1398.90     1421.19     13.18 o 
   3   2   3       23.21       39.31      0.74 o 
   4   2   3      459.92      494.94      4.22 o 
   5   2   3      256.52      265.82      2.90 o 
   6   2   3        7.79        5.47      0.38 o 
   7   2   3      185.96      177.43      2.31 o 
   8   2   3       55.43       57.41      1.58 o 
   9   2   3      113.44      103.63      7.02 o 
  10   2   3        0.10        0.08      0.51 o 
  11   2   3        8.35        7.90      1.07 o 
  12   2   3       47.56       45.52      2.40 o 
  13   2   3        0.04        0.17      0.74 o 
  14   2   3        3.93        2.80      0.87 o 
 -13   3   3        5.20        3.41      1.28 o 
 -11   3   3       10.08        8.58      1.52 o 
 -10   3   3        0.64        0.98      0.70 o 
  -9   3   3       44.81       36.22      1.41 o 
  -8   3   3       64.56       56.59      1.69 o 
  -7   3   3      543.19      507.49      4.91 o 
  -6   3   3       41.50       39.55      0.77 o 
  -5   3   3        9.20        9.81      0.42 o 
  -4   3   3       29.05       38.59      0.65 o 
  -3   3   3      189.10      198.24      2.05 o 
  -2   3   3     1861.49     2054.29     24.30 o 
  -1   3   3       40.17       33.08      0.87 o 
   0   3   3     1163.72     1251.23     12.98 o 
   1   3   3        3.51        6.71      0.40 o 
   2   3   3     1355.51     1368.68     15.60 o 
   3   3   3      343.56      418.28      4.61 o 
   4   3   3      182.41      201.52      2.53 o 
   5   3   3       51.78       41.29      0.74 o 
   6   3   3        0.00        0.49      0.30 o 
   7   3   3        9.13        6.90      0.46 o 
   8   3   3       48.05       46.14      1.41 o 
   9   3   3       48.69       43.13      1.62 o 
  10   3   3       48.36       44.93      2.70 o 
  11   3   3        5.28        6.12      1.13 o 
  12   3   3        3.24        3.76      0.81 o 
  13   3   3        3.52        0.26      1.06 o 
  14   3   3       67.27       76.69      5.69 o 
 -13   4   3        6.61        9.61      1.66 o 
 -12   4   3       11.99       12.41      1.75 o 
 -11   4   3        0.79        0.62      0.72 o 
 -10   4   3        3.91        3.84      0.82 o 
  -9   4   3       10.48        6.82      0.88 o 
  -8   4   3       17.51       13.15      1.03 o 
  -7   4   3      569.97      564.09      8.95 o 
  -6   4   3       10.00        8.66      0.60 o 
  -5   4   3        0.20        0.57      0.22 o 
  -4   4   3        0.26        0.24      0.27 o 
  -3   4   3        0.01        0.41      0.19 o 
  -2   4   3      701.72      764.60      7.56 o 
  -1   4   3      297.76      368.15      3.83 o 
   0   4   3      285.04      326.13      3.81 o 
   1   4   3      314.78      323.91      4.82 o 
   2   4   3       48.16       41.33      1.30 o 
   3   4   3     1157.36     1228.61     12.75 o 
   4   4   3       95.07       99.90      1.55 o 
   5   4   3       56.97       56.07      1.14 o 
   6   4   3       19.05       24.31      0.68 o 
   7   4   3        1.98        1.78      0.36 o 
   8   4   3       49.24       53.23      1.66 o 
   9   4   3       98.42       89.49      1.82 o 
  10   4   3      102.72       91.50      2.27 o 
  11   4   3      101.59      102.39      2.56 o 
  12   4   3        0.30        0.29      0.48 o 
  13   4   3       48.12       46.82      2.85 o 
  14   4   3        4.18        4.65      1.31 o 
 -13   5   3        3.66        2.39      1.14 o 
 -12   5   3        6.05        3.34      1.22 o 
 -11   5   3       48.54       51.39      2.04 o 
 -10   5   3       13.78       11.36      1.14 o 
  -9   5   3        0.12        0.39      0.58 o 
  -8   5   3       14.09       14.68      1.21 o 
  -7   5   3       31.95       28.77      1.04 o 
  -6   5   3       21.18       17.54      0.77 o 
  -5   5   3     1163.35     1104.66      9.72 o 
  -4   5   3      134.93      137.82      1.71 o 
  -3   5   3        0.47        5.03      0.37 o 
  -2   5   3      120.52      160.21      2.06 o 
  -1   5   3        1.98        2.91      0.22 o 
   0   5   3     2108.44     2350.79     26.81 o 
   1   5   3       70.51       72.87      1.24 o 
   2   5   3       37.84       30.96      0.96 o 
   3   5   3       24.33       36.31      0.98 o 
   4   5   3      304.25      333.44      4.04 o 
   5   5   3      669.45      785.37      8.63 o 
   6   5   3        3.68        5.57      0.67 o 
   7   5   3        1.99        1.43      0.44 o 
   8   5   3        3.22       -0.05      0.65 o 
   9   5   3      109.16       99.00      2.23 o 
  10   5   3        6.13        3.34      0.58 o 
  11   5   3        0.22        0.42      0.59 o 
  12   5   3      139.88      153.14      4.48 o 
  13   5   3      124.50      117.88      8.24 o 
  14   5   3      102.48      103.39      5.20 o 
 -12   6   3       26.07       29.94      2.53 o 
 -11   6   3       20.75       19.53      1.40 o 
 -10   6   3        1.51        0.24      1.83 o 
  -9   6   3        0.70        0.22      1.46 o 
  -8   6   3       38.99       38.35      1.36 o 
  -7   6   3        0.46        0.25      0.38 o 
  -6   6   3       21.83       23.17      1.12 o 
  -5   6   3      552.84      536.00      5.41 o 
  -4   6   3        4.92        4.58      0.47 o 
  -3   6   3      397.83      396.35      7.50 o 
  -2   6   3        5.75        4.06      0.61 o 
  -1   6   3      162.55      172.59      2.17 o 
   0   6   3      593.82      643.70     12.42 o 
   1   6   3      683.86      722.33      7.97 o 
   2   6   3      435.01      524.77     11.07 o 
   3   6   3      149.20      169.76      2.40 o 
   4   6   3       36.94       38.09      0.88 o 
   5   6   3       23.02       23.57      1.02 o 
   6   6   3       97.80      108.30      1.72 o 
   7   6   3      395.40      314.49      4.74 o 
   8   6   3      170.64      127.10      2.71 o 
   9   6   3       80.56       75.90      2.14 o 
  10   6   3       92.29       97.68      2.37 o 
  11   6   3       67.11       68.05      1.92 o 
  12   6   3       65.80       69.18      2.25 o 
  13   6   3      131.72      142.46      3.43 o 
  14   6   3      172.52      197.96      7.55 o 
 -12   7   3       13.83       10.48      1.85 o 
 -11   7   3       11.56        9.74      1.83 o 
 -10   7   3        3.12        2.81      1.40 o 
  -9   7   3        2.29        3.57      1.32 o 
  -8   7   3        0.67        0.44      0.97 o 
  -7   7   3       11.22       11.75      1.07 o 
  -6   7   3        0.44        0.17      0.44 o 
  -5   7   3       23.65       23.08      1.08 o 
  -4   7   3      274.23      281.92      3.70 o 
  -3   7   3      358.40      293.11      3.42 o 
  -2   7   3        0.02        0.70      0.31 o 
  -1   7   3        0.01        0.34      0.23 o 
   0   7   3        0.09        0.09      0.27 o 
   1   7   3      378.57      422.04      5.68 o 
   2   7   3        3.87        4.98      0.61 o 
   3   7   3      640.21      691.54      8.57 o 
   4   7   3      230.62      191.24      3.07 o 
   5   7   3      104.52      128.28      2.13 o 
   6   7   3       33.83       37.12      1.11 o 
   7   7   3       40.86       48.34      1.29 o 
   8   7   3        1.41        0.94      0.57 o 
   9   7   3       84.65       78.46      2.19 o 
  10   7   3        3.53        1.38      0.66 o 
  11   7   3       76.26       77.90      2.24 o 
  12   7   3      172.40      184.91      3.34 o 
  13   7   3        1.15        0.83      0.78 o 
  14   7   3        8.21       11.50      2.15 o 
 -11   8   3        0.16       -0.10      1.27 o 
 -10   8   3        7.47        6.05      1.56 o 
  -9   8   3        4.46        4.45      1.41 o 
  -8   8   3       19.86       21.48      2.22 o 
  -7   8   3       17.38       16.62      1.26 o 
  -6   8   3        1.10        1.24      0.45 o 
  -5   8   3       46.92       53.65      1.52 o 
  -4   8   3       56.45       53.46      1.46 o 
  -3   8   3       10.98        6.67      0.73 o 
  -2   8   3       19.64       26.33      1.10 o 
  -1   8   3       50.76       60.57      1.48 o 
   0   8   3      177.25      196.66      2.67 o 
   1   8   3       36.68       40.03      1.23 o 
   2   8   3       38.72       34.56      1.18 o 
   3   8   3      187.15      165.22      3.23 o 
   4   8   3      187.56      215.73      3.46 o 
   5   8   3      128.51      110.58      2.27 o 
   6   8   3      124.13       97.58      1.92 o 
   7   8   3       73.66       55.19      1.44 o 
   8   8   3       69.19       62.93      2.71 o 
   9   8   3        9.10        8.56      0.91 o 
  10   8   3        2.68        3.28      0.76 o 
  11   8   3      134.11      135.69      3.44 o 
  12   8   3      111.08      125.83      3.13 o 
  13   8   3      129.83      140.25      3.26 o 
 -10   9   3        2.01        3.73      1.45 o 
  -9   9   3        0.44        0.49      1.25 o 
  -8   9   3       11.66       16.30      2.07 o 
  -7   9   3        4.43        3.52      0.86 o 
  -6   9   3       65.35       66.33      2.34 o 
  -5   9   3      158.87      158.34      2.93 o 
  -4   9   3      184.28      191.77      3.90 o 
  -3   9   3        7.42        5.59      0.96 o 
  -2   9   3        9.31        7.60      0.79 o 
  -1   9   3        0.66        2.02      0.63 o 
   0   9   3      253.64      240.90      3.69 o 
   1   9   3      198.06      208.11      3.51 o 
   2   9   3      157.70      180.74      3.41 o 
   3   9   3        1.44        2.76      1.02 o 
   4   9   3      110.53      112.66      2.33 o 
   5   9   3       82.95       87.60      2.07 o 
   6   9   3        3.10        0.70      0.55 o 
   7   9   3      104.71       89.61      2.81 o 
   8   9   3       28.14       22.79      1.98 o 
   9   9   3        7.97       10.36      0.94 o 
  10   9   3        0.91        0.85      0.86 o 
  11   9   3       37.33       45.18      1.99 o 
  12   9   3        0.16        0.50      0.74 o 
  13   9   3        0.01        2.24      1.05 o 
  -9  10   3        1.22        0.42      1.23 o 
  -8  10   3        1.06        1.24      1.34 o 
  -7  10   3        0.00       -0.52      0.69 o 
  -6  10   3       22.68       24.83      1.52 o 
  -5  10   3      117.75      116.17      2.84 o 
  -4  10   3      272.89      281.77      6.28 o 
  -3  10   3        2.86        2.99      2.54 o 
  -2  10   3       38.47       39.02      1.92 o 
  -1  10   3       87.97       83.73      2.60 o 
   0  10   3       18.64       17.57      1.09 o 
   1  10   3        0.01        1.79      0.49 o 
   2  10   3        0.03       -0.13      0.50 o 
   3  10   3        0.11       -0.34      0.48 o 
   4  10   3      147.55      136.64      3.64 o 
   5  10   3       21.11       21.49      2.13 o 
   6  10   3        3.70        2.71      0.72 o 
   7  10   3       25.57       25.61      1.56 o 
   8  10   3       10.62       12.56      1.57 o 
   9  10   3        5.20        4.66      0.83 o 
  10  10   3       46.44       48.64      1.86 o 
  11  10   3      268.74      289.98      5.73 o 
  12  10   3       24.56       34.02      5.22 o 
  -9  11   3       40.00       48.19      3.31 o 
  -8  11   3        8.65        8.48      1.93 o 
  -7  11   3       46.39       41.47      2.54 o 
  -6  11   3       71.75       66.61      1.93 o 
  -5  11   3        0.63        2.16      1.13 o 
  -4  11   3        9.59        9.32      1.41 o 
  -3  11   3        1.68        3.19      1.01 o 
  -2  11   3       44.34       40.83      2.05 o 
  -1  11   3       84.52       92.68      2.95 o 
   0  11   3      310.26      290.55      5.98 o 
   1  11   3       43.69       47.28      1.58 o 
   2  11   3        0.84        0.55      0.48 o 
   3  11   3        2.78        3.01      0.92 o 
   4  11   3       57.50       47.92      3.92 o 
   5  11   3        5.35        3.74      0.98 o 
   6  11   3       27.96       25.64      1.69 o 
   7  11   3       47.47       51.77      2.10 o 
   8  11   3        7.22        5.32      0.98 o 
   9  11   3        0.14        1.08      1.01 o 
  10  11   3        7.34        6.25      0.97 o 
  11  11   3       11.32       13.34      1.32 o 
  12  11   3        0.15        0.80      1.23 o 
  -8  12   3        0.05        1.34      1.44 o 
  -7  12   3       61.66       62.41      5.19 o 
  -6  12   3       85.92       84.34      2.25 o 
  -5  12   3       58.30       54.28      5.42 o 
  -4  12   3       55.71       56.93      2.82 o 
  -3  12   3       33.39       36.67      2.21 o 
  -2  12   3       28.04       32.27      2.13 o 
  -1  12   3       29.22       28.36      1.92 o 
   0  12   3       44.29       48.54      2.14 o 
   1  12   3       19.42       15.93      1.37 o 
   2  12   3       38.23       39.58      1.70 o 
   3  12   3       13.48       12.69      1.02 o 
   4  12   3       12.77       12.53      1.52 o 
   5  12   3        7.58        9.46      1.43 o 
   6  12   3       24.12       24.80      1.75 o 
   7  12   3        0.95        1.46      0.77 o 
   8  12   3        4.51        4.81      1.01 o 
   9  12   3       73.13       81.06      3.67 o 
  10  12   3       19.44       22.47      1.49 o 
  11  12   3        1.90        4.64      1.30 o 
  -6  13   3        0.25        0.93      0.76 o 
  -5  13   3       16.15       11.50      2.34 o 
  -4  13   3       11.20       11.93      1.75 o 
  -3  13   3       10.83        8.43      1.92 o 
  -2  13   3        6.33        8.73      1.95 o 
  -1  13   3        2.37        1.83      1.05 o 
   0  13   3        0.04       -0.80      0.80 o 
   1  13   3        1.21        0.79      0.92 o 
   2  13   3       11.73        9.79      1.20 o 
   3  13   3       37.44       42.32      2.94 o 
   4  13   3       31.72       29.94      3.34 o 
   5  13   3       17.12       13.13      2.38 o 
   6  13   3        8.98        9.87      2.35 o 
   7  13   3        0.27       -0.03      0.70 o 
   8  13   3        7.48        5.79      1.43 o 
   9  13   3        1.00        1.38      1.13 o 
  10  13   3        0.01        0.84      0.91 o 
  -5  14   3        2.90        3.40      1.45 o 
  -4  14   3        1.64        3.05      2.00 o 
  -3  14   3        0.13        0.32      0.84 o 
  -2  14   3       43.97       40.66      2.62 o 
  -1  14   3        7.10        5.91      1.39 o 
   0  14   3        8.02        8.39      2.61 o 
   1  14   3        1.11        0.87      0.90 o 
   2  14   3        1.26        0.86      0.93 o 
   3  14   3       24.25       25.79      2.03 o 
   4  14   3        3.24        2.88      0.95 o 
   5  14   3       14.73       13.72      2.49 o 
   6  14   3        0.61        1.50      1.46 o 
   7  14   3        1.03        1.83      1.11 o 
   8  14   3        5.07        6.16      1.49 o 
  -3  15   3        0.57        0.05      1.05 o 
  -2  15   3        0.02       -0.20      1.12 o 
  -1  15   3        0.84       -0.97      0.97 o 
   0  15   3        0.04       -0.72      1.01 o 
   1  15   3        2.52        1.46      2.47 o 
   2  15   3        0.93       -0.22      1.01 o 
   3  15   3       28.81       28.40      4.94 o 
   4  15   3        0.58        1.86      0.97 o 
   5  15   3        6.97        6.64      1.18 o 
   6  15   3        0.26        1.05      0.88 o 
   7  15   3       16.60       18.14      3.04 o 
   1  16   3       35.71       33.18      2.50 o 
   2  16   3        1.79        2.18      1.15 o 
   3  16   3        3.71        3.94      1.24 o 
   4  16   3        0.62        0.89      1.00 o 
  -6 -13   4        2.14        2.09      1.20 o 
  -5 -13   4        4.99        4.90      1.40 o 
  -4 -13   4       29.52       29.10      2.07 o 
  -3 -13   4       49.90       41.28      2.34 o 
  -2 -13   4       18.75       18.24      3.23 o 
  -1 -13   4        0.15        0.71      3.55 o 
   0 -13   4        2.62        2.84      1.30 o 
   1 -13   4        0.59        0.89      1.28 o 
  -8 -12   4        3.37        3.92      1.27 o 
  -7 -12   4        1.91        2.74      1.43 o 
  -6 -12   4        1.50        0.70      0.96 o 
  -5 -12   4       10.27        8.69      1.11 o 
  -4 -12   4        1.02        0.49      0.86 o 
  -3 -12   4       23.95       21.96      1.77 o 
  -2 -12   4        5.91        2.90      1.01 o 
  -1 -12   4        3.24        5.18      1.41 o 
   0 -12   4       11.70       11.27      1.76 o 
   1 -12   4       11.97       12.34      1.81 o 
   2 -12   4        0.84        1.21      1.89 o 
   3 -12   4       14.55       17.79      1.55 o 
   4 -12   4        0.03        0.63      1.13 o 
  -9 -11   4        2.87        4.00      1.59 o 
  -8 -11   4        8.31        8.87      1.58 o 
  -7 -11   4        9.53       10.34      1.29 o 
  -6 -11   4        0.00       -0.59      0.67 o 
  -5 -11   4        8.83       10.13      1.13 o 
  -4 -11   4        5.91        4.80      1.07 o 
  -3 -11   4        0.46        0.69      0.84 o 
  -2 -11   4        8.37        8.00      1.22 o 
  -1 -11   4       67.98       73.08      3.30 o 
   0 -11   4        0.00       -0.13      0.79 o 
   1 -11   4        0.18        1.23      1.11 o 
   2 -11   4        0.39       -0.25      0.75 o 
   3 -11   4        9.77       11.02      1.26 o 
   4 -11   4        5.65        5.78      1.32 o 
   5 -11   4        4.12        7.85      1.79 o 
   6 -11   4        5.68        6.98      1.86 o 
 -10 -10   4        6.61        3.74      1.61 o 
  -9 -10   4        0.25        0.29      0.80 o 
  -8 -10   4        2.44        3.45      0.98 o 
  -7 -10   4        4.39        3.57      0.99 o 
  -6 -10   4        9.18        7.81      1.15 o 
  -5 -10   4       37.69       37.78      2.43 o 
  -4 -10   4        5.04        3.15      0.92 o 
  -3 -10   4        1.83        2.02      1.04 o 
  -2 -10   4        0.84        0.28      0.75 o 
  -1 -10   4        1.74        0.59      0.49 o 
   0 -10   4        5.47        4.52      0.96 o 
   1 -10   4       14.94       14.87      1.42 o 
   2 -10   4       10.97       13.38      1.73 o 
   3 -10   4        0.60        0.27      0.94 o 
   4 -10   4        4.37        5.22      1.74 o 
   5 -10   4       22.39       25.77      2.69 o 
   6 -10   4        5.25        5.65      1.71 o 
   7 -10   4        4.23        2.89      2.29 o 
 -11  -9   4       97.48       94.93      4.96 o 
 -10  -9   4       29.81       38.99      3.25 o 
  -9  -9   4        3.74        1.60      0.85 o 
  -8  -9   4        1.04        0.64      0.83 o 
  -7  -9   4       24.36       26.26      1.75 o 
  -6  -9   4        0.01       -0.65      0.65 o 
  -5  -9   4       29.00       27.06      2.03 o 
  -4  -9   4        2.36        3.49      1.05 o 
  -3  -9   4       49.14       48.78      2.34 o 
  -2  -9   4        3.38        4.59      0.89 o 
  -1  -9   4       17.74       15.53      1.65 o 
   0  -9   4       11.27       11.56      1.19 o 
   1  -9   4        3.19        2.82      0.82 o 
   2  -9   4        2.73        2.12      0.64 o 
   3  -9   4       14.29       15.19      1.24 o 
   4  -9   4       11.38       10.09      1.10 o 
   5  -9   4        0.29       -0.26      0.92 o 
   6  -9   4        0.63        2.37      1.33 o 
   7  -9   4       70.02       81.06      2.85 o 
   8  -9   4       12.30       17.23      2.16 o 
 -12  -8   4       11.63        0.65      0.85 o 
 -11  -8   4        0.61        0.17      0.99 o 
 -10  -8   4       14.44       13.77      1.43 o 
  -9  -8   4      106.34       87.90      2.84 o 
  -8  -8   4        0.10        0.91      0.72 o 
  -7  -8   4       44.88       46.68      1.93 o 
  -6  -8   4        0.07       -0.36      0.64 o 
  -5  -8   4        3.30        2.33      0.74 o 
  -4  -8   4       12.83       11.89      1.37 o 
  -3  -8   4       30.61       30.07      2.60 o 
  -2  -8   4       72.26       83.14      4.48 o 
  -1  -8   4        0.44        1.11      0.78 o 
   0  -8   4        0.27       -0.13      0.59 o 
   1  -8   4      110.88      114.03      2.32 o 
   2  -8   4       58.97       57.61      1.99 o 
   3  -8   4       86.30       84.84      2.21 o 
   4  -8   4        0.02       -0.34      0.54 o 
   5  -8   4        7.72        7.66      1.23 o 
   6  -8   4        0.01       -0.94      0.94 o 
   7  -8   4        1.52        1.79      0.88 o 
   8  -8   4        2.52        1.26      1.21 o 
   9  -8   4        0.62        0.76      1.16 o 
 -12  -7   4       15.26       11.05      1.67 o 
 -11  -7   4        0.15        1.86      0.75 o 
 -10  -7   4        1.17        2.47      0.88 o 
  -9  -7   4        3.49        2.65      1.07 o 
  -8  -7   4       15.85       15.93      1.37 o 
  -7  -7   4       45.71       41.86      2.47 o 
  -6  -7   4       85.99       79.62      4.99 o 
  -5  -7   4       24.28       24.55      1.44 o 
  -4  -7   4        0.45       -0.21      0.91 o 
  -3  -7   4       46.85       43.36      2.01 o 
  -2  -7   4       24.72       30.44      1.59 o 
  -1  -7   4        0.31       -0.52      0.52 o 
   0  -7   4        0.02       -0.05      0.32 o 
   1  -7   4        0.44        0.97      0.45 o 
   2  -7   4      117.65      106.36      2.24 o 
   3  -7   4        0.55        0.14      0.60 o 
   4  -7   4        1.30        1.18      0.65 o 
   5  -7   4       57.27       57.01      1.96 o 
   6  -7   4       18.78       20.75      2.14 o 
   7  -7   4       36.33       36.65      1.89 o 
   8  -7   4        0.00       -0.44      1.04 o 
   9  -7   4        8.09       14.12      1.89 o 
  10  -7   4       11.67        8.74      1.59 o 
 -13  -6   4        2.87        3.34      1.82 o 
 -12  -6   4       13.49       14.25      2.62 o 
 -11  -6   4        6.59        5.77      1.08 o 
 -10  -6   4        2.13        2.05      1.08 o 
  -9  -6   4       29.16       26.27      1.63 o 
  -8  -6   4      128.75      130.18      3.78 o 
  -7  -6   4      143.29      133.76      3.20 o 
  -6  -6   4       77.94       75.65      2.24 o 
  -5  -6   4        4.07        3.28      0.85 o 
  -4  -6   4        3.59        4.38      0.78 o 
  -3  -6   4       15.71       15.54      0.98 o 
  -2  -6   4      101.51      101.63      2.24 o 
  -1  -6   4       85.15       84.27      3.55 o 
   0  -6   4      230.67      247.52      3.39 o 
   1  -6   4       33.14       34.10      0.99 o 
   2  -6   4        3.20        2.24      0.45 o 
   3  -6   4        0.43        1.05      0.40 o 
   4  -6   4      163.96      152.36      2.09 o 
   5  -6   4        6.17        5.55      0.59 o 
   6  -6   4        4.93        5.72      0.70 o 
   7  -6   4       12.28       12.05      0.87 o 
   8  -6   4        0.14        0.67      0.62 o 
   9  -6   4       13.85       15.23      1.24 o 
  10  -6   4       15.68       17.56      1.89 o 
 -13  -5   4       11.53       14.04      2.07 o 
 -12  -5   4        1.06        2.62      0.91 o 
 -11  -5   4       25.94       26.80      1.84 o 
 -10  -5   4       16.26       12.36      1.27 o 
  -9  -5   4        4.03        3.68      1.13 o 
  -8  -5   4        0.16       -0.46      0.53 o 
  -7  -5   4       26.78       25.67      1.47 o 
  -6  -5   4       67.74       71.18      2.13 o 
  -5  -5   4       22.28       28.76      1.10 o 
  -4  -5   4      377.71      380.48      4.94 o 
  -3  -5   4        6.70        3.42      0.55 o 
  -2  -5   4        0.24        0.04      0.26 o 
  -1  -5   4        0.00        0.32      0.27 o 
   0  -5   4       25.92       23.76      0.84 o 
   1  -5   4       16.04       14.24      0.72 o 
   2  -5   4        2.20        3.13      0.47 o 
   3  -5   4       47.42       40.06      0.92 o 
   4  -5   4      294.61      272.71      3.14 o 
   5  -5   4      103.07       92.81      1.84 o 
   6  -5   4        0.27        0.52      0.46 o 
   7  -5   4       14.59       14.90      1.02 o 
   8  -5   4       33.66       36.67      1.62 o 
   9  -5   4      203.27      204.00      6.07 o 
  10  -5   4       73.26       71.59      3.13 o 
  11  -5   4       46.05       53.16      3.08 o 
 -13  -4   4        0.56       -0.38      1.30 o 
 -12  -4   4       26.15       28.26      1.65 o 
 -11  -4   4        0.12       -0.16      0.70 o 
 -10  -4   4       26.35       26.60      1.70 o 
  -9  -4   4        7.00        5.23      0.77 o 
  -8  -4   4        9.16       10.81      1.10 o 
  -7  -4   4        6.21        3.78      0.69 o 
  -6  -4   4        3.06        2.09      0.44 o 
  -5  -4   4      762.29      762.53      8.76 o 
  -4  -4   4      192.80      221.29      2.52 o 
  -3  -4   4        2.13        0.31      0.19 o 
  -2  -4   4       92.72       92.01      3.10 o 
  -1  -4   4      218.08      221.92      2.67 o 
   0  -4   4        6.04        7.71      0.35 o 
   1  -4   4      107.42      122.21      1.49 o 
   2  -4   4        0.01        0.10      0.20 o 
   3  -4   4       12.55       16.36      0.60 o 
   4  -4   4      265.69      290.66      3.01 o 
   5  -4   4      158.10      191.82      2.92 o 
   6  -4   4      413.26      362.15      4.67 o 
   7  -4   4        0.37        0.40      0.84 o 
   8  -4   4        6.50        6.37      1.21 o 
   9  -4   4       34.02       31.00      1.32 o 
  10  -4   4       13.44       14.92      1.98 o 
  11  -4   4      324.34      337.53      9.56 o 
  12  -4   4       13.02       11.93      1.91 o 
 -14  -3   4        8.66        6.52      2.13 o 
 -13  -3   4        8.64        8.63      1.12 o 
 -12  -3   4        1.05        1.09      0.60 o 
 -11  -3   4        7.65        9.61      0.86 o 
 -10  -3   4       15.07       13.53      0.92 o 
  -9  -3   4       15.88       13.37      0.85 o 
  -8  -3   4        0.49        0.28      0.39 o 
  -7  -3   4      627.48      608.70      6.45 o 
  -6  -3   4      540.49      496.15      7.23 o 
  -5  -3   4       71.92       67.90      1.35 o 
  -4  -3   4      133.72      146.00      2.00 o 
  -3  -3   4     1857.66     1902.75     20.18 o 
  -2  -3   4      643.74      715.39      8.47 o 
  -1  -3   4      519.16      540.14      4.82 o 
   0  -3   4      657.51      776.28      6.56 o 
   1  -3   4        5.96        7.86      0.63 o 
   2  -3   4       28.99       23.64      0.62 o 
   3  -3   4       44.67       58.12      0.87 o 
   4  -3   4      226.62      257.75      2.36 o 
   5  -3   4      181.70      173.56      2.04 o 
   6  -3   4       14.09       21.55      0.90 o 
   7  -3   4        2.76        1.56      0.51 o 
   8  -3   4        2.56        6.08      1.08 o 
   9  -3   4       93.00       92.31      3.28 o 
  10  -3   4       35.93       37.94      2.04 o 
  11  -3   4       24.88       29.55      2.52 o 
  12  -3   4        1.09        0.09      1.16 o 
 -14  -2   4       13.90       15.98      2.30 o 
 -13  -2   4       32.85       30.88      2.03 o 
 -12  -2   4        0.11        0.35      0.63 o 
 -11  -2   4        6.60        6.63      0.76 o 
 -10  -2   4        1.22        1.79      0.49 o 
  -9  -2   4        1.29        1.70      0.47 o 
  -8  -2   4      188.49      185.15      2.84 o 
  -7  -2   4      290.34      278.51      3.42 o 
  -6  -2   4      216.48      196.46      2.56 o 
  -5  -2   4       69.09       61.25      1.14 o 
  -4  -2   4      293.81      342.68      3.70 o 
  -3  -2   4      560.76      576.31      5.05 o 
  -2  -2   4      333.93      398.40      3.71 o 
  -1  -2   4      239.42      262.98      2.09 o 
   0  -2   4       40.76       44.37      0.69 o 
   1  -2   4        9.29       18.18      0.46 o 
   2  -2   4      117.40      171.18      1.94 o 
   3  -2   4      114.97      101.73      1.27 o 
   4  -2   4      182.21      184.87      2.02 o 
   5  -2   4       31.54       36.39      0.71 o 
   6  -2   4       18.89       18.70      0.75 o 
   7  -2   4        1.06        0.37      0.37 o 
   8  -2   4      404.21      371.70      4.93 o 
   9  -2   4      163.56      163.15      3.48 o 
  10  -2   4       19.54       19.60      1.65 o 
  11  -2   4       31.73       32.32      2.02 o 
  12  -2   4       41.67       41.27      2.98 o 
  13  -2   4       59.53       64.52      3.83 o 
 -14  -1   4       26.44       20.76      2.53 o 
 -13  -1   4       65.36       64.29      6.31 o 
 -12  -1   4        0.00        0.52      0.76 o 
 -11  -1   4       28.43       28.09      1.39 o 
 -10  -1   4       15.34       15.54      1.45 o 
  -9  -1   4       36.45       34.84      1.08 o 
  -8  -1   4      505.24      500.69      6.03 o 
  -7  -1   4      485.13      451.61      4.99 o 
  -6  -1   4       22.76       14.97      0.56 o 
  -5  -1   4       64.42       67.90      1.03 o 
  -4  -1   4      147.00      177.34      1.83 o 
  -3  -1   4     1120.48     1196.52      9.59 o 
  -2  -1   4      484.19      555.40      4.30 o 
  -1  -1   4      233.60      238.77      2.30 o 
   0  -1   4      175.90      227.11      2.11 o 
   1  -1   4      176.25      186.11      1.88 o 
   2  -1   4       13.82       23.66      0.61 o 
   3  -1   4      393.92      450.09      3.88 o 
   4  -1   4      192.11      196.39      1.87 o 
   5  -1   4       50.90       57.24      0.96 o 
   6  -1   4       48.26       50.05      1.18 o 
   7  -1   4        1.21        1.40      0.43 o 
   8  -1   4       49.68       57.43      1.80 o 
   9  -1   4       15.98       15.70      1.16 o 
  10  -1   4       72.03       68.53      2.17 o 
  11  -1   4        0.86        1.30      0.75 o 
  12  -1   4        0.21       -0.01      0.81 o 
  13  -1   4       25.97       25.70      2.73 o 
 -14   0   4       22.66       22.97      2.63 o 
 -13   0   4       32.99       29.11      2.81 o 
 -12   0   4       33.69       31.27      1.76 o 
 -11   0   4      190.37      191.99      4.02 o 
 -10   0   4        5.51        5.34      0.73 o 
  -9   0   4      143.13      135.29      2.42 o 
  -8   0   4      843.37      832.55      7.58 o 
  -7   0   4      295.14      289.78      2.91 o 
  -6   0   4      277.22      283.41      2.98 o 
  -5   0   4       71.54       85.64      1.21 o 
  -4   0   4      155.14      172.79      2.06 o 
  -3   0   4      284.23      324.32      2.90 o 
  -2   0   4      141.77      173.30      1.54 o 
  -1   0   4        0.00        0.56      0.12 o 
   0   0   4     5326.54     5512.25     49.09 o 
   1   0   4      310.63      289.71      3.61 o 
   2   0   4        4.87        5.29      0.23 o 
   3   0   4      126.72      130.83      1.20 o 
   4   0   4       12.19       25.04      0.48 o 
   5   0   4      136.81      132.45      1.71 o 
   6   0   4       48.95       42.88      0.92 o 
   7   0   4      294.35      305.96      4.92 o 
   8   0   4       31.71       35.18      1.39 o 
   9   0   4        6.71        6.96      0.84 o 
  10   0   4       22.00       22.11      2.48 o 
  11   0   4       23.89       23.70      1.61 o 
  12   0   4        5.95        6.82      1.02 o 
  13   0   4        1.98        0.80      0.93 o 
 -14   1   4       13.94       11.71      2.08 o 
 -13   1   4        6.56        8.03      1.70 o 
 -12   1   4       15.62       14.22      2.01 o 
 -11   1   4       48.40       40.62      2.21 o 
 -10   1   4       47.01       48.82      1.86 o 
  -9   1   4        4.53        4.40      0.53 o 
  -8   1   4        6.59        7.52      0.55 o 
  -7   1   4       38.07       36.21      0.87 o 
  -6   1   4        2.11        0.46      0.26 o 
  -5   1   4        6.79        6.45      0.36 o 
  -4   1   4       55.55       52.70      0.82 o 
  -3   1   4      383.33      396.25      4.08 o 
  -2   1   4       62.49       64.04      0.73 o 
  -1   1   4      818.70      910.52      7.70 o 
   0   1   4     1431.55     1565.19     14.78 o 
   1   1   4      837.63      859.68      8.96 o 
   2   1   4       45.63       47.24      1.50 o 
   3   1   4      557.44      543.08      7.62 o 
   4   1   4        3.70        3.88      0.40 o 
   5   1   4       50.27       38.12      0.65 o 
   6   1   4      110.59      108.36      1.59 o 
   7   1   4       37.30       39.25      1.35 o 
   8   1   4       49.89       44.81      1.51 o 
   9   1   4      146.69      136.85      2.94 o 
  10   1   4        1.32        1.84      0.62 o 
  11   1   4        7.50        6.74      0.93 o 
  12   1   4        1.48        0.00      0.65 o 
  13   1   4        3.66        3.24      0.91 o 
  14   1   4        4.82        5.88      1.31 o 
 -13   2   4        9.90        7.52      1.68 o 
 -12   2   4        1.66        2.04      1.23 o 
 -11   2   4       57.36       61.19      3.29 o 
 -10   2   4      472.24      453.47     11.50 o 
  -9   2   4     1449.84     1478.19     33.31 o 
  -8   2   4        9.79        8.89      0.70 o 
  -7   2   4       33.33       32.24      1.04 o 
  -6   2   4       65.05       63.48      1.02 o 
  -5   2   4       66.11       71.07      1.02 o 
  -4   2   4     1255.73     1379.01     11.73 o 
  -3   2   4       30.60       31.03      0.56 o 
  -2   2   4        0.27        0.51      0.15 o 
  -1   2   4       13.20       10.18      0.33 o 
   0   2   4        0.01        1.40      0.20 o 
   1   2   4      121.71      123.62      1.97 o 
   2   2   4       85.44       82.50      1.02 o 
   3   2   4       21.35       21.22      1.04 o 
   4   2   4      159.63      160.90      2.17 o 
   5   2   4      215.43      224.26      2.35 o 
   6   2   4       42.59       36.27      0.94 o 
   7   2   4        7.83        9.63      0.73 o 
   8   2   4      433.65      413.09      5.85 o 
   9   2   4       10.31        8.77      0.96 o 
  10   2   4        0.38        0.34      0.57 o 
  11   2   4        2.93        1.16      0.86 o 
  12   2   4        7.86        7.67      1.40 o 
  13   2   4        0.05       -0.46      0.71 o 
  14   2   4        1.63        0.51      1.26 o 
 -13   3   4        0.12        1.19      1.12 o 
 -12   3   4        0.43       -0.87      0.87 o 
 -11   3   4        0.63        0.45      0.88 o 
 -10   3   4       59.18       60.58      4.58 o 
  -9   3   4      101.77      100.69      2.82 o 
  -8   3   4      436.58      415.19      6.32 o 
  -7   3   4      145.81      150.30      2.99 o 
  -6   3   4      301.30      300.84      2.91 o 
  -5   3   4       22.99       23.90      0.67 o 
  -4   3   4      340.55      360.49      4.14 o 
  -3   3   4      120.19      120.26      1.38 o 
  -2   3   4      675.94      736.45      8.01 o 
  -1   3   4      109.11      108.02      1.72 o 
   0   3   4       12.38       11.35      0.55 o 
   1   3   4       61.71       79.06      1.39 o 
   2   3   4      351.42      428.40      4.27 o 
   3   3   4      740.74      804.38      7.74 o 
   4   3   4      130.55      131.26      1.68 o 
   5   3   4        5.11        4.12      0.35 o 
   6   3   4       28.66       27.55      0.66 o 
   7   3   4      113.69      108.04      2.38 o 
   8   3   4       10.46       13.06      0.89 o 
   9   3   4       45.72       42.18      1.46 o 
  10   3   4        9.20       11.39      0.98 o 
  11   3   4       10.28       10.61      1.16 o 
  12   3   4        0.62        0.09      1.02 o 
  13   3   4        0.72        1.18      0.99 o 
  14   3   4        1.42        2.01      1.16 o 
 -13   4   4        1.03        0.16      0.99 o 
 -12   4   4       36.03       32.80      2.45 o 
 -11   4   4       29.64       24.88      1.56 o 
 -10   4   4       21.76       21.06      1.84 o 
  -9   4   4        0.01        0.15      0.56 o 
  -8   4   4        9.09        4.81      0.68 o 
  -7   4   4      427.21      419.13      5.46 o 
  -6   4   4       64.31       55.34      1.32 o 
  -5   4   4        2.39        3.23      0.59 o 
  -4   4   4        6.73        9.83      0.39 o 
  -3   4   4      125.52      128.99      1.47 o 
  -2   4   4      283.11      266.51      2.98 o 
  -1   4   4      881.69     1012.81     12.06 o 
   0   4   4       46.27       56.05      2.03 o 
   1   4   4       39.33       59.24      1.12 o 
   2   4   4       28.70       38.51      0.77 o 
   3   4   4       23.48       28.54      0.72 o 
   4   4   4        9.48       10.00      0.43 o 
   5   4   4       71.70       69.14      1.17 o 
   6   4   4       20.30       18.87      0.56 o 
   7   4   4        0.92       -0.07      0.34 o 
   8   4   4       39.05       41.54      1.34 o 
   9   4   4      279.60      282.34      7.52 o 
  10   4   4       52.36       52.16      1.71 o 
  11   4   4        6.97        7.91      0.94 o 
  12   4   4       12.72       10.34      1.35 o 
  13   4   4       12.50       12.89      1.45 o 
  14   4   4       16.85       20.39      2.84 o 
 -12   5   4        8.33        7.32      1.45 o 
 -11   5   4       97.28      107.94      2.97 o 
 -10   5   4       46.54       43.82      1.83 o 
  -9   5   4       18.12       13.09      1.54 o 
  -8   5   4        3.40        4.12      0.65 o 
  -7   5   4        1.08        1.12      0.42 o 
  -6   5   4       82.23       72.16      1.43 o 
  -5   5   4      273.17      239.12      3.04 o 
  -4   5   4        7.54        7.96      0.45 o 
  -3   5   4      196.36      175.84      2.38 o 
  -2   5   4      248.74      274.08      3.13 o 
  -1   5   4      137.92      145.72      1.84 o 
   0   5   4      101.23       90.29      1.39 o 
   1   5   4      272.62      263.82      3.25 o 
   2   5   4        0.43        2.81      0.40 o 
   3   5   4       92.56      109.10      1.89 o 
   4   5   4      514.84      568.65      6.37 o 
   5   5   4       14.91       20.55      1.01 o 
   6   5   4       59.62       42.33      1.38 o 
   7   5   4       31.54       24.80      0.77 o 
   8   5   4      179.76      158.15      2.84 o 
   9   5   4       85.93       93.58      1.86 o 
  10   5   4       12.01       13.08      1.25 o 
  11   5   4       28.18       28.16      1.51 o 
  12   5   4       31.16       35.61      1.73 o 
  13   5   4       23.97       23.08      1.58 o 
  14   5   4       19.22       18.55      2.65 o 
 -12   6   4        1.60        2.49      1.37 o 
 -11   6   4        0.29       -0.02      0.72 o 
 -10   6   4       27.98       30.64      1.53 o 
  -9   6   4        0.25        1.05      0.64 o 
  -8   6   4        2.28        1.78      0.81 o 
  -7   6   4       44.60       40.94      1.19 o 
  -6   6   4       48.93       45.98      1.63 o 
  -5   6   4       55.99       49.81      1.27 o 
  -4   6   4       83.25       87.66      1.81 o 
  -3   6   4       68.15       56.65      1.07 o 
  -2   6   4       56.68       42.35      1.18 o 
  -1   6   4      137.90      142.89      1.67 o 
   0   6   4       52.36       62.78      1.27 o 
   1   6   4      521.86      575.84      6.38 o 
   2   6   4      155.64      156.61      2.48 o 
   3   6   4        7.31       10.40      0.64 o 
   4   6   4      127.44      134.77      1.86 o 
   5   6   4       71.74       70.78      1.26 o 
   6   6   4      451.01      471.07      5.05 o 
   7   6   4        0.24        0.17      0.56 o 
   8   6   4       13.44       14.79      0.87 o 
   9   6   4        4.15        4.46      0.66 o 
  10   6   4      155.60      161.56      2.75 o 
  11   6   4      163.34      164.17      3.41 o 
  12   6   4       25.22       25.62      1.69 o 
  13   6   4        2.12        2.19      0.87 o 
  14   6   4       50.77       64.24      4.11 o 
 -12   7   4       22.28       23.51      2.43 o 
 -11   7   4       13.60       10.45      1.93 o 
 -10   7   4        0.39        3.21      1.42 o 
  -9   7   4        2.16        1.58      1.18 o 
  -8   7   4       10.73       12.40      1.71 o 
  -7   7   4        0.40        0.11      0.53 o 
  -6   7   4       34.30       32.83      1.42 o 
  -5   7   4       27.42       26.37      1.31 o 
  -4   7   4        1.67       -0.36      0.36 o 
  -3   7   4      118.65      113.92      2.26 o 
  -2   7   4        7.72        8.91      0.68 o 
  -1   7   4        0.85        0.67      0.29 o 
   0   7   4       22.70       28.52      0.89 o 
   1   7   4        5.45        8.98      0.52 o 
   2   7   4       15.02       18.67      0.80 o 
   3   7   4        5.80        9.18      0.66 o 
   4   7   4      392.11      358.11      4.04 o 
   5   7   4        6.31        7.64      0.58 o 
   6   7   4        3.27        2.26      0.40 o 
   7   7   4       17.93       13.41      0.93 o 
   8   7   4      118.03      113.19      2.40 o 
   9   7   4       94.32       80.99      2.18 o 
  10   7   4       25.04       27.94      1.39 o 
  11   7   4       13.69       15.19      1.01 o 
  12   7   4      104.76      105.86      2.83 o 
  13   7   4      150.22      150.18      3.97 o 
  14   7   4       10.57       10.48      2.11 o 
 -11   8   4        0.02        0.57      1.27 o 
 -10   8   4        0.14       -0.34      1.24 o 
  -9   8   4        4.76        2.72      1.33 o 
  -8   8   4        3.36        3.90      1.33 o 
  -7   8   4        0.01        0.63      0.62 o 
  -6   8   4        5.05        4.16      0.66 o 
  -5   8   4        9.71        8.36      0.64 o 
  -4   8   4       23.93       23.59      1.39 o 
  -3   8   4       53.09       42.14      1.54 o 
  -2   8   4       92.38       86.31      1.91 o 
  -1   8   4       10.75       11.42      0.71 o 
   0   8   4        2.90        0.81      0.41 o 
   1   8   4       34.77       33.78      1.01 o 
   2   8   4       66.88       64.39      1.59 o 
   3   8   4        1.95        1.20      0.47 o 
   4   8   4       35.67       35.52      1.43 o 
   5   8   4      209.59      208.52      3.06 o 
   6   8   4        0.03        1.94      0.43 o 
   7   8   4      119.40      103.67      2.35 o 
   8   8   4        2.58        3.63      0.79 o 
   9   8   4       17.50       17.04      1.08 o 
  10   8   4        3.61        5.10      0.84 o 
  11   8   4       79.16       82.60      2.32 o 
  12   8   4      425.78      468.93      6.35 o 
  13   8   4        2.50        5.23      1.13 o 
 -10   9   4        0.15        0.33      1.29 o 
  -9   9   4        1.32        3.93      1.48 o 
  -8   9   4        5.69        6.67      1.62 o 
  -7   9   4       41.31       45.04      2.24 o 
  -6   9   4        2.04        0.73      0.57 o 
  -5   9   4       12.09       10.81      0.88 o 
  -4   9   4       36.40       34.91      1.53 o 
  -3   9   4        0.43       -0.25      0.44 o 
  -2   9   4       63.75       58.40      1.79 o 
  -1   9   4       46.34       45.08      1.58 o 
   0   9   4      110.66      111.52      2.09 o 
   1   9   4        4.96        5.28      0.60 o 
   2   9   4       55.12       61.26      2.02 o 
   3   9   4      340.72      315.09      4.82 o 
   4   9   4      132.33      138.68      3.04 o 
   5   9   4        7.50        4.41      0.56 o 
   6   9   4       17.07       14.28      0.89 o 
   7   9   4       23.50       19.76      1.17 o 
   8   9   4      110.27      103.07      2.89 o 
   9   9   4        9.37       12.07      1.00 o 
  10   9   4       29.16       27.28      1.48 o 
  11   9   4       13.83       13.86      1.16 o 
  12   9   4       44.84       52.18      1.98 o 
  13   9   4       60.94       67.67      2.72 o 
 -10  10   4       13.36       10.96      2.09 o 
  -9  10   4        0.28        1.63      1.30 o 
  -8  10   4       18.29       14.95      2.09 o 
  -7  10   4        0.14       -0.43      0.85 o 
  -6  10   4       79.43       85.66      2.16 o 
  -5  10   4       21.59       25.39      1.47 o 
  -4  10   4       12.29       13.43      1.47 o 
  -3  10   4        1.19        1.71      0.82 o 
  -2  10   4        0.00        1.27      0.75 o 
  -1  10   4       24.32       16.18      2.49 o 
   0  10   4       22.86       19.91      1.26 o 
   1  10   4       13.95       10.93      1.24 o 
   2  10   4       50.40       48.52      1.95 o 
   3  10   4        3.34        3.42      0.69 o 
   4  10   4      104.18       98.47      2.30 o 
   5  10   4        0.04        0.12      0.51 o 
   6  10   4        2.25        1.45      0.61 o 
   7  10   4        4.92        6.77      0.98 o 
   8  10   4       26.50       34.53      2.30 o 
   9  10   4       59.19       66.72      3.05 o 
  10  10   4      149.73      154.81      4.34 o 
  11  10   4      406.39      450.80      7.86 o 
  12  10   4       26.73       28.69      2.68 o 
  -9  11   4       11.23       18.99      2.52 o 
  -8  11   4        5.20        7.65      1.75 o 
  -7  11   4        7.38        6.54      1.32 o 
  -6  11   4        0.01        0.04      0.61 o 
  -5  11   4       42.78       45.01      2.41 o 
  -4  11   4       62.61       69.82      2.82 o 
  -3  11   4        0.19        0.51      0.84 o 
  -2  11   4        0.86        0.09      0.76 o 
  -1  11   4      154.31      144.05      4.98 o 
   0  11   4        6.13        4.80      0.89 o 
   1  11   4       90.71       81.65      5.02 o 
   2  11   4        6.36        4.18      1.28 o 
   3  11   4        3.53        3.07      0.93 o 
   4  11   4        5.84        7.97      1.20 o 
   5  11   4      206.97      200.44      4.27 o 
   6  11   4      157.46      153.85      5.75 o 
   7  11   4       35.13       32.67      1.74 o 
   8  11   4       13.84       15.33      1.78 o 
   9  11   4        2.83        2.46      1.10 o 
  10  11   4       36.41       37.17      1.71 o 
  11  11   4       27.92       32.14      1.78 o 
  12  11   4       12.20       16.47      2.08 o 
  -8  12   4       22.46       24.41      2.67 o 
  -7  12   4       11.49       12.16      1.37 o 
  -6  12   4       51.13       49.27      1.79 o 
  -5  12   4       55.02       48.80      2.67 o 
  -4  12   4       11.99       13.63      1.64 o 
  -3  12   4        0.76        1.05      1.02 o 
  -2  12   4        2.25        1.39      0.93 o 
  -1  12   4        4.52        3.85      1.00 o 
   0  12   4       16.33       19.83      1.52 o 
   1  12   4       27.63       28.08      1.61 o 
   2  12   4       16.98       16.76      1.14 o 
   3  12   4        2.64        3.40      1.42 o 
   4  12   4        1.31        1.14      1.20 o 
   5  12   4       33.78       35.38      2.35 o 
   6  12   4        7.97        4.46      0.93 o 
   7  12   4      121.12      123.32      5.42 o 
   8  12   4       13.44       16.09      1.91 o 
   9  12   4       89.64      102.91      4.12 o 
  10  12   4       44.05       45.34      5.90 o 
  11  12   4        8.12       10.42      3.92 o 
  -6  13   4        0.05        0.99      1.24 o 
  -5  13   4        5.91        5.62      2.78 o 
  -4  13   4        5.48        3.60      1.28 o 
  -3  13   4       30.57       33.00      3.84 o 
  -2  13   4       61.95       62.56      3.59 o 
  -1  13   4       15.52       10.95      1.40 o 
   0  13   4        0.00       -0.31      0.84 o 
   1  13   4       28.34       29.73      1.81 o 
   2  13   4       47.29       48.41      2.86 o 
   3  13   4       73.70       69.09      4.26 o 
   4  13   4       85.69       82.48      4.71 o 
   5  13   4       51.22       59.98      3.98 o 
   6  13   4       65.55       66.29      2.72 o 
   7  13   4       88.64       85.71      2.91 o 
   8  13   4       13.58       13.50      1.91 o 
   9  13   4       14.75       12.53      2.46 o 
  10  13   4       50.48       58.76      4.94 o 
  -5  14   4        0.23        0.40      2.47 o 
  -4  14   4        0.14        0.81      1.22 o 
  -3  14   4       13.67       17.27      1.93 o 
  -2  14   4       15.08       13.88      1.73 o 
  -1  14   4      178.81      195.81      5.27 o 
   0  14   4       18.31       14.85      1.97 o 
   1  14   4        0.97        2.37      1.01 o 
   2  14   4        1.35        0.51      0.80 o 
   3  14   4        1.09        0.81      0.81 o 
   4  14   4       59.70       49.03      3.79 o 
   5  14   4       28.25       23.15      3.12 o 
   6  14   4        2.93        2.46      1.18 o 
   7  14   4       13.33       13.24      1.79 o 
   8  14   4       53.90       54.62      3.09 o 
   9  14   4       24.01       18.96      3.33 o 
  -3  15   4        0.00       -1.08      1.08 o 
  -2  15   4        3.75        4.41      1.36 o 
  -1  15   4        0.67       -0.53      1.07 o 
   0  15   4       12.32       14.64      2.99 o 
   1  15   4       27.08       29.76      2.16 o 
   2  15   4       43.36       41.00      2.31 o 
   3  15   4        5.00        6.59      1.20 o 
   4  15   4       17.74       16.75      1.49 o 
   5  15   4        0.30        0.24      1.24 o 
   6  15   4        3.75        2.79      1.14 o 
   7  15   4        0.00        0.28      1.37 o 
   0  16   4        5.25        7.44      1.53 o 
   1  16   4        0.99       -0.69      1.14 o 
   2  16   4        0.00       -0.74      1.00 o 
   3  16   4        6.43        5.19      1.25 o 
   4  16   4        3.11        1.24      0.97 o 
   5  16   4        0.03       -0.82      0.82 o 
  -3 -13   5        0.20        0.42      1.15 o 
  -2 -13   5        0.86        0.78      1.26 o 
  -1 -13   5        0.52       -1.39      1.39 o 
  -7 -12   5        9.00        6.06      1.43 o 
  -6 -12   5        4.67        4.85      2.12 o 
  -5 -12   5        4.87        3.26      1.09 o 
  -4 -12   5        0.02        0.53      0.91 o 
  -3 -12   5        0.59       -0.37      0.93 o 
  -2 -12   5       22.49       19.32      1.70 o 
  -1 -12   5        0.01        1.65      1.26 o 
   0 -12   5        0.24        1.44      1.27 o 
   1 -12   5        3.84        3.49      1.40 o 
   2 -12   5        0.23       -0.49      0.81 o 
   3 -12   5       39.85       48.82      4.21 o 
  -8 -11   5        6.33        5.36      1.89 o 
  -7 -11   5        5.22        6.93      1.49 o 
  -6 -11   5       28.37       27.70      1.73 o 
  -5 -11   5        2.94        2.62      0.83 o 
  -4 -11   5        0.01        1.10      0.91 o 
  -3 -11   5        0.02        0.60      0.71 o 
  -2 -11   5        3.69        1.60      0.95 o 
  -1 -11   5        0.13        0.09      0.85 o 
   0 -11   5        8.23        8.27      1.36 o 
   1 -11   5       20.40       21.62      2.15 o 
   2 -11   5        0.51        1.20      0.84 o 
   3 -11   5        1.21        0.66      0.87 o 
   4 -11   5        1.22        3.52      1.62 o 
   5 -11   5        3.06       -0.15      1.34 o 
 -10 -10   5       12.29       19.04      2.67 o 
  -9 -10   5        8.50        8.76      2.50 o 
  -8 -10   5        5.46        7.02      1.20 o 
  -7 -10   5        6.64        7.08      1.17 o 
  -6 -10   5       38.07       38.97      3.92 o 
  -5 -10   5        0.49       -0.55      0.79 o 
  -4 -10   5       47.59       46.46      2.54 o 
  -3 -10   5       10.74        9.61      1.22 o 
  -2 -10   5       13.39       10.76      1.29 o 
  -1 -10   5       25.97       27.83      2.04 o 
   0 -10   5       40.52       41.65      2.56 o 
   1 -10   5        0.44        0.15      0.64 o 
   2 -10   5        8.87        9.01      1.15 o 
   3 -10   5        0.24        0.79      0.76 o 
   4 -10   5        6.22        8.31      1.43 o 
   5 -10   5       11.53       14.21      2.09 o 
   6 -10   5        0.80        0.93      1.37 o 
 -11  -9   5        2.50        3.38      1.23 o 
 -10  -9   5       28.31       21.65      2.97 o 
  -9  -9   5        0.01        2.31      0.91 o 
  -8  -9   5       65.73       57.82      2.39 o 
  -7  -9   5        1.34        1.56      0.83 o 
  -6  -9   5        0.83        1.06      0.83 o 
  -5  -9   5       87.26       86.49      3.32 o 
  -4  -9   5       10.86        7.91      1.38 o 
  -3  -9   5       59.19       57.76      3.29 o 
  -2  -9   5        6.27        2.96      0.83 o 
  -1  -9   5        0.31        0.51      0.72 o 
   0  -9   5       10.39        9.97      1.21 o 
   1  -9   5        0.44        0.66      0.59 o 
   2  -9   5        2.40        2.68      0.71 o 
   3  -9   5        6.35        6.20      1.20 o 
   4  -9   5       12.24       12.05      1.46 o 
   5  -9   5        3.84        4.51      1.49 o 
   6  -9   5        3.79        5.94      1.72 o 
   7  -9   5        2.16        3.10      1.06 o 
   8  -9   5        4.44        3.92      1.48 o 
 -11  -8   5       13.60       11.17      1.75 o 
 -10  -8   5       21.27       16.83      1.86 o 
  -9  -8   5       62.01       60.50      2.45 o 
  -8  -8   5       23.82       17.04      1.52 o 
  -7  -8   5       18.95       17.12      1.45 o 
  -6  -8   5        4.10        5.56      0.99 o 
  -5  -8   5       35.11       38.56      1.81 o 
  -4  -8   5       22.51       21.87      1.85 o 
  -3  -8   5      182.25      178.85      4.74 o 
  -2  -8   5        1.60        0.34      0.77 o 
  -1  -8   5        0.14        0.11      0.65 o 
   0  -8   5        0.03       -0.22      0.53 o 
   1  -8   5        0.42       -0.43      0.49 o 
   2  -8   5        5.18        5.11      0.89 o 
   3  -8   5        7.79        7.21      0.84 o 
   4  -8   5       91.37       94.12      2.61 o 
   5  -8   5        0.68        2.43      1.20 o 
   6  -8   5        6.05        4.12      1.46 o 
   7  -8   5       13.20       14.26      1.44 o 
   8  -8   5        6.50        7.40      1.63 o 
   9  -8   5        1.03        0.92      1.23 o 
 -12  -7   5       34.56       38.60      3.39 o 
 -11  -7   5        0.79        1.29      0.86 o 
 -10  -7   5        0.28       -0.06      0.83 o 
  -9  -7   5       16.21       10.26      1.83 o 
  -8  -7   5      259.92      246.27      5.10 o 
  -7  -7   5       36.64       33.89      1.82 o 
  -6  -7   5       34.89       31.66      1.67 o 
  -5  -7   5       13.13       12.27      1.17 o 
  -4  -7   5       91.41       89.58      3.06 o 
  -3  -7   5       79.43       86.76      2.95 o 
  -2  -7   5        7.84        9.86      4.56 o 
  -1  -7   5       14.61       16.61      1.09 o 
   0  -7   5       20.70       19.59      1.03 o 
   1  -7   5        1.65       -0.02      0.56 o 
   2  -7   5      210.77      201.13      3.37 o 
   3  -7   5      117.06      128.75      2.57 o 
   4  -7   5        3.62        3.46      0.64 o 
   5  -7   5        6.77        7.54      1.15 o 
   6  -7   5        2.76        2.65      1.23 o 
   7  -7   5       49.07       48.21      2.04 o 
   8  -7   5        0.06       -0.20      1.05 o 
   9  -7   5        2.72        4.29      1.40 o 
  10  -7   5        0.50        1.93      1.15 o 
 -12  -6   5        3.50        5.20      1.36 o 
 -11  -6   5        0.50       -0.01      0.79 o 
 -10  -6   5       11.25       13.91      1.40 o 
  -9  -6   5        1.02        0.21      0.65 o 
  -8  -6   5        9.20        9.11      1.05 o 
  -7  -6   5      103.37       84.86      8.35 o 
  -6  -6   5      207.66      188.79      4.44 o 
  -5  -6   5        0.47        0.27      0.57 o 
  -4  -6   5       16.75       14.78      1.41 o 
  -3  -6   5        2.51        2.08      0.61 o 
  -2  -6   5       15.68       12.62      0.76 o 
  -1  -6   5      217.46      218.49      3.42 o 
   0  -6   5       43.13       49.71      1.29 o 
   1  -6   5        8.19       10.89      0.73 o 
   2  -6   5        5.64        5.67      0.63 o 
   3  -6   5        0.37        0.56      0.42 o 
   4  -6   5       61.50       44.24      1.31 o 
   5  -6   5        6.37        6.19      0.70 o 
   6  -6   5        5.44        5.19      0.71 o 
   7  -6   5       28.22       32.05      1.16 o 
   8  -6   5        6.92        5.59      0.89 o 
   9  -6   5       82.55       92.19      2.82 o 
  10  -6   5        1.44        3.73      1.51 o 
 -13  -5   5        6.35        8.06      1.28 o 
 -12  -5   5        0.58        0.85      0.89 o 
 -11  -5   5        0.74        0.96      0.98 o 
 -10  -5   5        4.29        3.50      0.92 o 
  -9  -5   5        0.66        0.61      1.14 o 
  -8  -5   5        1.39        2.64      0.84 o 
  -7  -5   5        8.11        7.32      1.22 o 
  -6  -5   5       28.85       27.71      1.54 o 
  -5  -5   5      116.88      128.31      2.64 o 
  -4  -5   5       42.82       42.06      2.04 o 
  -3  -5   5       41.47       40.59      1.26 o 
  -2  -5   5        0.12        0.65      0.34 o 
  -1  -5   5      190.00      203.23      3.56 o 
   0  -5   5        1.21        1.67      0.42 o 
   1  -5   5       52.17       58.43      1.07 o 
   2  -5   5       23.11       26.38      0.81 o 
   3  -5   5       32.30       27.54      0.92 o 
   4  -5   5       26.75       18.02      0.78 o 
   5  -5   5        6.25        5.41      0.66 o 
   6  -5   5        2.54        1.19      0.53 o 
   7  -5   5       50.51       52.75      2.05 o 
   8  -5   5        2.68        3.79      0.71 o 
   9  -5   5       18.22       24.36      1.50 o 
  10  -5   5      157.50      176.92      5.92 o 
  11  -5   5      163.92      197.25      6.46 o 
 -13  -4   5        0.12        1.01      0.86 o 
 -12  -4   5        0.03        0.54      0.81 o 
 -11  -4   5       25.06       26.40      1.86 o 
 -10  -4   5        0.06        0.92      0.73 o 
  -9  -4   5        2.84        2.14      0.73 o 
  -8  -4   5        6.48        6.22      0.91 o 
  -7  -4   5       38.74       37.16      1.59 o 
  -6  -4   5       35.29       41.72      1.06 o 
  -5  -4   5       24.47       28.71      0.80 o 
  -4  -4   5        0.70        2.66      0.33 o 
  -3  -4   5        9.52       12.00      0.66 o 
  -2  -4   5        8.26        9.55      0.60 o 
  -1  -4   5      142.98      158.34      2.74 o 
   0  -4   5        4.36        4.35      0.34 o 
   1  -4   5      478.83      497.80      4.45 o 
   2  -4   5       50.68       57.47      1.29 o 
   3  -4   5        8.40        7.25      0.45 o 
   4  -4   5       45.42       44.87      1.00 o 
   5  -4   5       49.63       52.78      1.53 o 
   6  -4   5       68.42       51.14      1.32 o 
   7  -4   5        0.51        0.73      0.49 o 
   8  -4   5        1.92        2.21      0.65 o 
   9  -4   5       39.62       44.48      1.57 o 
  10  -4   5      117.56      128.92      4.96 o 
  11  -4   5        0.00        1.41      1.34 o 
  12  -4   5       20.31       19.00      2.27 o 
 -13  -3   5        2.72        2.15      1.01 o 
 -12  -3   5        8.19        9.34      0.91 o 
 -11  -3   5       10.38       11.22      1.16 o 
 -10  -3   5        9.62        9.83      0.83 o 
  -9  -3   5       21.13       18.67      1.01 o 
  -8  -3   5        4.70        5.38      0.60 o 
  -7  -3   5       45.31       49.37      1.27 o 
  -6  -3   5        8.68        9.26      0.59 o 
  -5  -3   5       10.22       10.93      0.56 o 
  -4  -3   5        0.86        1.24      0.30 o 
  -3  -3   5        0.70        1.07      0.38 o 
  -2  -3   5      190.12      179.77      2.13 o 
  -1  -3   5       23.83       32.08      0.58 o 
   0  -3   5       73.74       72.04      0.93 o 
   1  -3   5       14.69       16.60      0.50 o 
   2  -3   5       38.04       45.55      0.84 o 
   3  -3   5       99.85      101.82      1.21 o 
   4  -3   5       89.35       96.58      1.29 o 
   5  -3   5       34.94       25.74      0.98 o 
   6  -3   5      115.08      104.25      2.25 o 
   7  -3   5        2.24        1.77      0.56 o 
   8  -3   5      213.09      201.84      5.44 o 
   9  -3   5       67.70       67.67      2.62 o 
  10  -3   5       15.15       14.93      1.58 o 
  12  -3   5        5.43        6.98      1.71 o 
 -13  -2   5       24.73       23.63      2.19 o 
 -12  -2   5        6.34        8.08      1.00 o 
 -11  -2   5        0.00        0.07      0.52 o 
 -10  -2   5        0.65        0.24      0.45 o 
  -9  -2   5        2.75        3.33      0.56 o 
  -8  -2   5       55.68       53.20      1.39 o 
  -7  -2   5       36.60       32.33      1.04 o 
  -6  -2   5       11.28       10.78      0.65 o 
  -5  -2   5        9.30        8.56      0.52 o 
  -4  -2   5      126.77      124.38      1.46 o 
  -3  -2   5       61.77       68.25      0.91 o 
  -2  -2   5       45.59       56.50      0.80 o 
  -1  -2   5      156.24      176.77      1.95 o 
   0  -2   5       49.04       51.14      0.67 o 
   1  -2   5       40.75       52.15      0.93 o 
   2  -2   5        2.20        4.48      0.28 o 
   3  -2   5      540.65      596.51      5.05 o 
   4  -2   5      361.52      390.64      3.75 o 
   5  -2   5      210.16      206.31      2.42 o 
   6  -2   5       10.36       14.50      0.89 o 
   7  -2   5       28.09       24.13      0.89 o 
   8  -2   5       66.67       84.49      1.78 o 
   9  -2   5      218.82      208.30      4.42 o 
  10  -2   5      159.67      151.07      5.65 o 
  11  -2   5       46.86       46.54      3.01 o 
  12  -2   5        1.16        1.42      1.33 o 
 -13  -1   5       17.12       16.59      2.26 o 
 -12  -1   5       38.87       37.36      1.86 o 
 -11  -1   5       40.70       45.69      1.65 o 
 -10  -1   5        0.57        0.31      0.48 o 
  -9  -1   5       28.72       28.92      1.02 o 
  -8  -1   5      237.70      225.52      3.30 o 
  -7  -1   5      405.41      415.96      4.71 o 
  -6  -1   5        9.17       14.57      0.59 o 
  -5  -1   5        1.18        1.62      0.27 o 
  -4  -1   5      194.98      196.88      2.05 o 
  -3  -1   5      356.47      369.17      3.43 o 
  -2  -1   5       46.74       33.52      0.62 o 
  -1  -1   5     1041.19     1079.02      8.53 o 
   0  -1   5       64.66       54.66      0.74 o 
   1  -1   5      602.08      632.65      5.32 o 
   2  -1   5        0.77        0.83      0.17 o 
   3  -1   5      740.79      763.53      6.29 o 
   4  -1   5      457.46      492.10      4.50 o 
   5  -1   5      448.01      433.72      4.54 o 
   6  -1   5        7.27        6.03      0.48 o 
   7  -1   5       13.48       13.01      0.71 o 
   8  -1   5       25.46       29.32      1.40 o 
   9  -1   5       15.23       14.45      1.52 o 
  10  -1   5       34.92       38.20      1.70 o 
  11  -1   5        1.63        1.85      0.86 o 
  12  -1   5       20.67       21.75      1.94 o 
  13  -1   5       16.58       21.82      2.56 o 
 -13   0   5        0.18       -0.38      1.11 o 
 -12   0   5       75.69       73.72      3.00 o 
 -11   0   5       61.06       61.79      2.17 o 
 -10   0   5      126.77      125.84      4.13 o 
  -9   0   5        2.00        0.94      0.57 o 
  -8   0   5      253.64      269.73      2.99 o 
  -7   0   5        0.56        0.66      0.35 o 
  -6   0   5       28.60       23.08      0.70 o 
  -5   0   5        2.13        2.80      0.31 o 
  -4   0   5      195.59      184.64      1.94 o 
  -3   0   5       54.22       56.45      0.79 o 
  -2   0   5      585.78      694.25      5.94 o 
  -1   0   5      599.67      638.71      4.84 o 
   0   0   5     1735.62     1878.18     14.29 o 
   1   0   5      845.03      909.42      7.36 o 
   2   0   5     1010.40     1091.10      8.91 o 
   3   0   5      344.82      326.19      2.86 o 
   4   0   5       90.56      123.53      1.30 o 
   5   0   5      180.83      178.16      1.84 o 
   6   0   5        1.91        1.60      0.59 o 
   7   0   5      161.82      156.75      3.08 o 
   8   0   5      638.56      608.01      8.93 o 
   9   0   5      143.60      133.27      3.01 o 
  10   0   5        9.60       13.45      1.57 o 
  11   0   5        0.01       -0.49      0.70 o 
  12   0   5        0.40        0.85      0.74 o 
  13   0   5        7.23        5.40      1.37 o 
 -13   1   5        0.21        0.07      1.14 o 
 -12   1   5        1.86        1.74      1.22 o 
 -11   1   5        2.82        2.95      1.04 o 
 -10   1   5      478.58      482.10      7.60 o 
  -9   1   5      131.10      132.88      2.04 o 
  -8   1   5        3.44        3.32      0.44 o 
  -7   1   5       38.63       43.22      0.91 o 
  -6   1   5      127.90      129.30      1.88 o 
  -5   1   5      632.46      691.01      6.91 o 
  -4   1   5     1195.21     1272.95     11.17 o 
  -3   1   5     1289.68     1449.71     13.59 o 
  -2   1   5       13.41       17.73      0.42 o 
  -1   1   5        1.82        2.13      0.18 o 
   0   1   5     3331.17     3672.48     27.51 o 
   1   1   5     1166.36     1294.26     12.39 o 
   2   1   5      524.82      641.08      6.86 o 
   3   1   5      787.73      827.61     24.06 o 
   4   1   5       23.13       31.01      1.17 o 
   5   1   5      125.08      118.54      2.39 o 
   6   1   5        5.30        2.36      0.50 o 
   7   1   5      634.28      589.59     12.22 o 
   8   1   5      413.73      416.99      7.13 o 
   9   1   5        9.67       10.00      1.25 o 
  10   1   5       42.04       38.17      2.63 o 
  11   1   5       21.12       20.24      1.74 o 
  12   1   5        0.94        1.79      0.76 o 
  13   1   5        2.06        3.16      0.95 o 
 -13   2   5       11.21       10.41      1.84 o 
 -12   2   5        0.62       -0.07      1.03 o 
 -11   2   5       24.78       21.77      2.25 o 
 -10   2   5       33.32       37.47      1.58 o 
  -9   2   5       32.62       35.13      1.63 o 
  -8   2   5      840.88      849.47     10.46 o 
  -7   2   5        6.68        7.72      0.51 o 
  -6   2   5       49.30       42.05      0.87 o 
  -5   2   5       27.18       30.35      0.68 o 
  -4   2   5      663.69      745.14      6.26 o 
  -3   2   5     1708.09     1928.95     16.48 o 
  -2   2   5       15.03       20.24      0.39 o 
  -1   2   5      168.87      177.72      1.65 o 
   0   2   5      609.99      639.88      6.86 o 
   1   2   5        6.34        3.72      0.33 o 
   2   2   5      770.68      915.67      8.69 o 
   3   2   5       57.60       65.61      1.42 o 
   4   2   5      184.06      188.59      2.74 o 
   5   2   5      532.63      441.22      5.70 o 
   6   2   5       17.85       15.62      0.85 o 
   7   2   5       41.42       44.14      1.54 o 
   8   2   5       14.96        8.37      1.58 o 
   9   2   5       34.35       32.77      1.82 o 
  10   2   5        0.96        0.83      0.71 o 
  11   2   5        0.78        0.61      0.78 o 
  12   2   5        8.17        7.41      1.31 o 
  13   2   5        1.14        0.27      0.78 o 
  14   2   5        3.65        2.56      1.15 o 
 -13   3   5        0.68        0.60      1.06 o 
 -12   3   5        2.82        4.40      1.27 o 
 -11   3   5        9.35        7.33      1.41 o 
 -10   3   5       11.24       11.46      1.08 o 
  -9   3   5       88.90       87.81      2.47 o 
  -8   3   5       18.32       17.84      1.52 o 
  -7   3   5       72.62       62.72      2.42 o 
  -6   3   5       61.85       72.38      1.28 o 
  -5   3   5        0.92        1.94      0.31 o 
  -4   3   5       17.65       17.16      0.61 o 
  -3   3   5      160.76      218.61      2.13 o 
  -2   3   5        1.28        0.47      0.15 o 
  -1   3   5       66.47       58.10      0.95 o 
   0   3   5      279.00      310.40      3.53 o 
   1   3   5       24.62       34.95      0.64 o 
   2   3   5     3378.18     3731.88     42.02 o 
   3   3   5      304.75      298.26      3.03 o 
   4   3   5        4.53        2.06      0.22 o 
   5   3   5      411.69      417.63      5.66 o 
   6   3   5        0.07        0.35      0.24 o 
   7   3   5     1025.57      979.72     10.78 o 
   8   3   5       86.68       84.20      2.23 o 
   9   3   5       14.66       13.46      1.11 o 
  10   3   5       16.30       16.44      1.27 o 
  11   3   5        0.55        0.66      1.16 o 
  12   3   5       61.07       63.09      2.88 o 
  13   3   5        5.26        5.60      1.26 o 
  14   3   5        0.84       -0.98      1.36 o 
 -13   4   5        0.09       -0.73      0.94 o 
 -12   4   5        0.11        0.75      0.99 o 
 -11   4   5      192.91      200.37      4.33 o 
 -10   4   5      335.32      350.77      7.71 o 
  -9   4   5       94.05       89.33      2.52 o 
  -8   4   5       76.29       73.58      1.97 o 
  -7   4   5       13.89       13.44      1.37 o 
  -6   4   5      539.94      562.75      8.84 o 
  -5   4   5      164.42      165.82      3.10 o 
  -4   4   5      269.02      282.94      3.02 o 
  -3   4   5        8.24        7.41      0.29 o 
  -2   4   5       71.97       86.69      1.49 o 
  -1   4   5     1815.43     1933.52     16.67 o 
   0   4   5       71.33       80.02      1.10 o 
   1   4   5      171.88      214.28      2.99 o 
   2   4   5       53.25       64.61      1.08 o 
   3   4   5       19.54       17.90      0.51 o 
   4   4   5     1321.48     1476.27     13.97 o 
   5   4   5      102.04       86.89      1.28 o 
   6   4   5        0.59        0.56      0.25 o 
   7   4   5      111.83      109.95      1.98 o 
   8   4   5        7.40        5.81      0.68 o 
   9   4   5      190.94      191.00      3.86 o 
  10   4   5        1.07        0.22      0.67 o 
  11   4   5       19.92       22.64      2.10 o 
  12   4   5       18.38       19.47      2.10 o 
  13   4   5        0.89        0.64      0.97 o 
  14   4   5        0.41       -0.05      1.35 o 
 -12   5   5        2.10        1.50      1.04 o 
 -11   5   5      161.06      176.72      5.74 o 
 -10   5   5      139.78      142.42      3.45 o 
  -9   5   5       62.85       60.61      2.03 o 
  -8   5   5        0.01        1.03      0.48 o 
  -7   5   5       72.91       65.17      1.54 o 
  -6   5   5        5.79        5.78      0.54 o 
  -5   5   5        0.03       -0.26      0.26 o 
  -4   5   5       70.83       71.16      1.08 o 
  -3   5   5        8.52        6.79      0.40 o 
  -2   5   5       95.35      123.42      1.75 o 
  -1   5   5        5.08       12.82      0.52 o 
   0   5   5      359.13      390.33      4.46 o 
   1   5   5      267.97      318.38      3.70 o 
   2   5   5        0.09       -0.07      0.21 o 
   3   5   5      138.43      138.86      1.88 o 
   4   5   5       52.65       70.90      1.19 o 
   5   5   5        0.03        0.96      0.32 o 
   6   5   5       69.09       73.15      1.50 o 
   7   5   5       73.60       62.23      1.50 o 
   8   5   5       11.56       11.93      0.67 o 
   9   5   5      122.00      121.63      2.57 o 
  10   5   5       96.77       96.67      2.39 o 
  11   5   5       34.23       31.47      1.86 o 
  12   5   5       19.68       20.30      1.42 o 
  13   5   5       69.27       64.83      3.57 o 
  14   5   5       19.08       18.39      2.65 o 
 -12   6   5       20.57       17.19      2.06 o 
 -11   6   5       21.58       24.29      2.56 o 
 -10   6   5        1.27        2.34      0.74 o 
  -9   6   5       21.26       21.96      1.25 o 
  -8   6   5       19.33       21.61      1.18 o 
  -7   6   5       55.51       57.41      1.39 o 
  -6   6   5      196.70      179.76      2.70 o 
  -5   6   5       66.14       59.90      1.56 o 
  -4   6   5      300.50      295.78      5.23 o 
  -3   6   5       91.84       91.95      1.57 o 
  -2   6   5       70.19       82.19      1.48 o 
  -1   6   5       60.40       58.91      0.99 o 
   0   6   5      335.55      377.80      3.70 o 
   1   6   5      169.44      175.27      2.17 o 
   2   6   5        0.04        0.36      0.20 o 
   3   6   5      190.64      146.70      1.95 o 
   4   6   5       66.59       57.49      1.08 o 
   5   6   5        1.17        0.97      0.27 o 
   6   6   5       46.82       43.02      1.18 o 
   7   6   5       35.99       34.27      1.34 o 
   8   6   5       54.25       36.63      1.23 o 
   9   6   5       68.93       66.17      1.52 o 
  10   6   5        0.63        1.22      0.58 o 
  11   6   5       65.47       60.42      1.99 o 
  12   6   5       33.34       37.18      2.37 o 
  13   6   5       16.72       14.69      1.35 o 
  14   6   5        4.15        5.00      1.74 o 
 -12   7   5       83.78       87.40      4.04 o 
 -11   7   5       98.86       99.62      4.43 o 
 -10   7   5        1.09        0.77      1.27 o 
  -9   7   5       28.77       27.59      2.55 o 
  -8   7   5        4.22        4.04      1.29 o 
  -7   7   5        3.42        3.55      0.70 o 
  -6   7   5       85.99       87.01      3.36 o 
  -5   7   5       69.27       71.51      1.95 o 
  -4   7   5       27.90       23.87      0.82 o 
  -3   7   5       40.68       41.33      1.49 o 
  -2   7   5       49.27       59.11      1.48 o 
  -1   7   5       64.63       64.87      1.19 o 
   0   7   5       18.97       23.16      0.58 o 
   1   7   5       64.46       63.98      1.24 o 
   2   7   5      104.62      108.08      1.79 o 
   3   7   5        7.69        6.63      0.71 o 
   4   7   5       23.08       24.55      0.77 o 
   5   7   5        7.48        7.57      0.58 o 
   6   7   5       43.22       50.31      1.46 o 
   7   7   5        0.67        6.02      0.86 o 
   8   7   5        8.59        9.72      0.65 o 
   9   7   5       10.38        9.92      0.90 o 
  10   7   5       31.32       33.16      1.44 o 
  11   7   5       25.18       21.59      1.37 o 
  12   7   5        0.01       -0.09      0.66 o 
  13   7   5        1.24        0.05      0.76 o 
 -11   8   5        3.74        8.66      1.82 o 
 -10   8   5        2.41        5.40      1.53 o 
  -9   8   5        0.06        0.38      1.18 o 
  -8   8   5       10.97       13.09      1.46 o 
  -7   8   5        6.66        6.59      1.14 o 
  -6   8   5        3.06        2.59      0.69 o 
  -5   8   5        1.37        1.64      0.50 o 
  -4   8   5      218.19      182.32      3.01 o 
  -3   8   5        8.39        7.52      0.82 o 
  -2   8   5        0.93        0.28      0.40 o 
  -1   8   5       14.57       14.38      0.75 o 
   0   8   5        3.04        1.48      0.48 o 
   1   8   5        0.35       -0.25      0.25 o 
   2   8   5        4.53        3.49      0.46 o 
   3   8   5       71.39       67.37      1.87 o 
   4   8   5      358.97      323.99      4.20 o 
   5   8   5       18.95       16.03      0.97 o 
   6   8   5       34.11       28.22      0.99 o 
   7   8   5       39.55       39.58      1.69 o 
   8   8   5        5.99        5.11      0.90 o 
   9   8   5        5.35        4.89      0.60 o 
  10   8   5       12.86       15.15      1.16 o 
  11   8   5       10.55       12.35      0.94 o 
  12   8   5        1.07        1.45      0.82 o 
  13   8   5       19.71       16.03      1.39 o 
 -10   9   5        0.15        1.06      1.44 o 
  -9   9   5        1.95       -1.04      1.04 o 
  -8   9   5       10.91       14.99      3.72 o 
  -7   9   5       13.56       16.47      1.99 o 
  -6   9   5       17.73       15.81      1.19 o 
  -5   9   5       26.82       27.76      1.07 o 
  -4   9   5       12.81        9.76      1.72 o 
  -3   9   5        5.50        4.49      0.92 o 
  -2   9   5      366.07      327.51      5.48 o 
  -1   9   5       32.49       27.95      1.38 o 
   0   9   5        0.20        1.43      0.39 o 
   1   9   5       84.12       76.33      2.17 o 
   2   9   5       23.69       21.19      0.87 o 
   3   9   5        1.96        2.58      0.61 o 
   4   9   5       35.42       36.53      1.34 o 
   5   9   5      236.74      224.66      3.68 o 
   6   9   5        2.74        2.86      0.59 o 
   7   9   5       16.52       17.65      1.34 o 
   8   9   5       32.19       32.33      2.69 o 
   9   9   5        5.00        5.03      1.57 o 
  10   9   5        9.94        9.80      0.90 o 
  11   9   5       64.02       67.17      2.30 o 
  12   9   5       53.13       65.43      2.06 o 
  13   9   5        7.34       10.00      1.92 o 
 -10  10   5       46.21       53.23      3.56 o 
  -9  10   5        0.34        1.90      1.33 o 
  -8  10   5        3.01        2.17      1.13 o 
  -7  10   5        0.85        0.93      0.98 o 
  -6  10   5        0.38        0.07      0.68 o 
  -5  10   5       36.52       38.25      1.79 o 
  -4  10   5        9.99       10.41      1.69 o 
  -3  10   5        3.67        2.32      0.63 o 
  -2  10   5        0.57       -0.19      0.66 o 
  -1  10   5       17.69       17.98      1.35 o 
   0  10   5        5.53        5.53      0.75 o 
   1  10   5       38.02       32.02      2.43 o 
   2  10   5        9.11        6.67      1.06 o 
   3  10   5       88.30       84.68      2.35 o 
   4  10   5       50.46       49.83      1.82 o 
   5  10   5       21.14       19.53      1.17 o 
   6  10   5       73.52       66.62      1.86 o 
   7  10   5        5.06        3.19      0.99 o 
   8  10   5        4.86        4.77      1.11 o 
   9  10   5        3.62        4.11      1.16 o 
  10  10   5       16.74       19.64      1.62 o 
  11  10   5      188.86      209.95      4.04 o 
  12  10   5        0.42        1.31      0.89 o 
  -9  11   5        3.44        2.14      1.58 o 
  -8  11   5        0.77        1.83      1.35 o 
  -7  11   5        1.29        1.10      1.07 o 
  -6  11   5        0.71        1.08      0.79 o 
  -5  11   5       27.06       27.69      2.17 o 
  -4  11   5        3.57        5.46      1.65 o 
  -3  11   5       13.65       15.10      1.49 o 
  -2  11   5        1.49        2.18      0.85 o 
  -1  11   5        0.51        0.46      0.70 o 
   0  11   5      105.05       94.18      2.67 o 
   1  11   5        1.87        0.95      0.55 o 
   2  11   5        2.91        2.23      1.14 o 
   3  11   5       11.11        8.02      1.61 o 
   4  11   5       35.98       36.43      1.67 o 
   5  11   5      136.51      146.72      3.44 o 
   6  11   5       39.35       38.03      1.73 o 
   7  11   5       94.07       99.57      4.58 o 
   8  11   5       14.70       17.15      1.83 o 
   9  11   5       14.97       16.32      1.87 o 
  10  11   5       19.15       20.29      3.37 o 
  11  11   5        7.76        9.61      0.99 o 
  12  11   5       34.93       45.96      2.82 o 
  -8  12   5       14.65       12.82      2.08 o 
  -7  12   5        1.36        1.05      1.39 o 
  -6  12   5        7.77        7.87      1.60 o 
  -5  12   5        1.69        2.29      1.54 o 
  -4  12   5        3.96        2.29      2.14 o 
  -3  12   5       79.77       88.25      3.23 o 
  -2  12   5        0.36        0.11      0.80 o 
  -1  12   5        0.33       -0.19      0.76 o 
   0  12   5       12.69        9.39      1.11 o 
   1  12   5       26.53       24.98      1.43 o 
   2  12   5       33.53       31.28      2.74 o 
   3  12   5        4.38        4.85      1.49 o 
   4  12   5       21.87       26.11      2.87 o 
   5  12   5        0.33       -0.05      0.60 o 
   6  12   5       12.25       11.54      1.42 o 
   7  12   5       21.87       24.30      1.72 o 
   8  12   5       93.56      101.18      3.86 o 
   9  12   5      129.33      138.83      6.97 o 
  10  12   5       68.43       74.09      3.54 o 
  11  12   5       10.74       12.05      1.21 o 
  -7  13   5        8.61       10.89      1.61 o 
  -6  13   5        3.18        3.73      2.09 o 
  -5  13   5       14.16       15.39      1.88 o 
  -4  13   5        1.45        1.13      1.06 o 
  -3  13   5        1.12        3.14      1.18 o 
  -2  13   5       10.55        9.39      1.42 o 
  -1  13   5       12.37       12.40      2.62 o 
   0  13   5        9.76       13.63      1.59 o 
   1  13   5       21.29       21.37      2.42 o 
   2  13   5       42.03       39.45      1.68 o 
   3  13   5       35.50       35.88      3.64 o 
   4  13   5       91.19       91.19      4.87 o 
   5  13   5       23.67       20.97      1.95 o 
   6  13   5       36.04       36.67      4.40 o 
   7  13   5       48.56       54.52      2.27 o 
   8  13   5       18.63       18.95      2.80 o 
   9  13   5      116.97      119.57      4.50 o 
  10  13   5      205.42      236.27     10.77 o 
  -5  14   5        0.42        0.96      1.22 o 
  -4  14   5        2.35        0.42      1.09 o 
  -3  14   5        2.52        3.14      1.27 o 
  -2  14   5        6.64        4.70      1.32 o 
  -1  14   5        1.01        0.33      1.01 o 
   0  14   5        7.34       10.27      1.47 o 
   1  14   5       15.59       19.59      1.65 o 
   2  14   5        0.07        1.18      0.79 o 
   3  14   5        1.66        1.34      1.33 o 
   4  14   5       28.19       27.31      3.23 o 
   5  14   5       28.78       26.84      4.08 o 
   6  14   5        0.00       -0.76      0.76 o 
   7  14   5        0.01       -0.57      0.79 o 
   8  14   5       34.25       30.98      3.69 o 
   9  14   5       70.03       74.61      5.35 o 
  -3  15   5       11.43       10.73      1.72 o 
  -2  15   5        3.11        1.12      1.22 o 
  -1  15   5        9.05       11.74      2.34 o 
   0  15   5       33.01       38.42      3.48 o 
   1  15   5        9.83       13.27      1.56 o 
   2  15   5        9.34        7.37      1.21 o 
   3  15   5       49.71       50.75      3.21 o 
   4  15   5        4.01        1.83      1.52 o 
   5  15   5        0.38        0.05      0.86 o 
   6  15   5        6.88        7.55      1.47 o 
   7  15   5       12.66        8.70      2.21 o 
  -1  16   5        0.79        0.22      1.20 o 
   0  16   5        2.74        2.73      1.29 o 
   1  16   5        1.12        0.33      1.04 o 
   2  16   5        3.23        3.62      1.24 o 
   3  16   5       16.28       14.11      1.59 o 
   4  16   5       17.11       12.23      1.38 o 
   5  16   5        0.25       -1.17      1.17 o 
   6  16   5        2.07        0.68      1.57 o 
  -5 -12   6        0.04        0.90      1.15 o 
  -4 -12   6        7.92        9.21      3.10 o 
  -3 -12   6        7.30        5.79      1.70 o 
  -2 -12   6       30.59       29.19      2.21 o 
  -1 -12   6        1.14        0.29      0.96 o 
   0 -12   6        8.97        3.85      1.52 o 
   1 -12   6       11.49       11.18      1.38 o 
  -7 -11   6        1.99        1.65      1.33 o 
  -6 -11   6       27.54       27.36      3.92 o 
  -5 -11   6       16.56       14.72      2.20 o 
  -4 -11   6        7.57        6.79      1.54 o 
  -3 -11   6        0.01        0.40      0.90 o 
  -2 -11   6        9.14       11.37      1.41 o 
  -1 -11   6        0.71        0.04      0.91 o 
   0 -11   6       46.68       45.00      3.17 o 
   1 -11   6       34.56       36.51      1.97 o 
   2 -11   6        8.95        7.43      1.15 o 
   3 -11   6        2.84        4.23      1.25 o 
   4 -11   6        7.45        9.99      1.99 o 
  -9 -10   6        3.30        1.42      0.87 o 
  -8 -10   6        7.09        4.92      1.25 o 
  -7 -10   6       16.90       14.20      1.49 o 
  -6 -10   6        8.38       10.93      1.75 o 
  -5 -10   6       52.58       50.85      2.97 o 
  -4 -10   6       28.82       27.80      2.36 o 
  -3 -10   6       12.31        9.45      1.30 o 
  -2 -10   6        7.22        6.70      1.20 o 
  -1 -10   6        0.75        1.44      0.86 o 
   0 -10   6        0.16        0.20      0.67 o 
   1 -10   6        0.28        0.60      0.71 o 
   2 -10   6        0.04        0.08      0.67 o 
   3 -10   6       10.82        7.86      1.16 o 
   4 -10   6        0.08        2.25      1.50 o 
   5 -10   6        3.31        1.96      1.39 o 
 -10  -9   6       19.47       10.66      2.18 o 
  -9  -9   6        7.31        6.12      1.64 o 
  -8  -9   6        4.39        4.03      1.57 o 
  -7  -9   6       19.69       17.41      2.20 o 
  -6  -9   6       10.30        8.21      1.85 o 
  -5  -9   6       17.97       14.85      2.43 o 
  -4  -9   6       50.41       50.80      2.65 o 
  -3  -9   6       14.40       16.50      2.29 o 
  -2  -9   6       20.70       20.07      1.56 o 
  -1  -9   6       57.21       59.70      2.76 o 
   0  -9   6      192.03      198.85      3.62 o 
   1  -9   6        0.83        0.48      0.65 o 
   2  -9   6        0.11        0.23      0.91 o 
   3  -9   6        0.30        0.18      0.78 o 
   4  -9   6       28.02       29.55      2.75 o 
   5  -9   6       98.33      107.02      4.64 o 
   6  -9   6        0.25        1.54      1.40 o 
   7  -9   6        4.95        5.22      1.13 o 
 -11  -8   6       30.16       31.33      3.34 o 
 -10  -8   6        3.54        3.03      1.20 o 
  -9  -8   6        4.49        3.37      0.98 o 
  -8  -8   6       69.95       67.53      3.37 o 
  -7  -8   6       51.49       63.74      4.94 o 
  -6  -8   6       12.46       16.76      1.92 o 
  -5  -8   6       14.32       15.12      2.34 o 
  -4  -8   6        2.43        2.37      0.98 o 
  -3  -8   6       10.29        9.23      1.43 o 
  -2  -8   6        0.46        1.83      0.97 o 
  -1  -8   6       23.07       19.52      1.30 o 
   0  -8   6        0.19        0.69      0.55 o 
   1  -8   6       51.54       50.07      1.64 o 
   2  -8   6        3.18        2.53      0.68 o 
   3  -8   6        3.42        3.71      0.85 o 
   4  -8   6       15.85       14.44      1.51 o 
   5  -8   6       48.09       50.69      3.08 o 
   6  -8   6       12.68       17.73      2.24 o 
   7  -8   6        7.63        8.03      1.21 o 
   8  -8   6        1.82        4.70      1.45 o 
 -11  -7   6       25.12       33.36      3.74 o 
 -10  -7   6        1.34        1.47      0.96 o 
  -9  -7   6       79.96       82.14      3.23 o 
  -8  -7   6       41.59       36.58      1.92 o 
  -7  -7   6        1.66        0.64      0.70 o 
  -6  -7   6        0.44        0.26      0.64 o 
  -5  -7   6        7.28        4.17      0.84 o 
  -4  -7   6       69.87       74.87      2.94 o 
  -3  -7   6        0.30        1.53      0.93 o 
  -2  -7   6       10.86        6.86      0.83 o 
  -1  -7   6       12.92       13.85      1.11 o 
   0  -7   6       14.04       15.25      1.13 o 
   1  -7   6       12.72       11.93      0.94 o 
   2  -7   6       49.33       48.04      1.54 o 
   3  -7   6       44.53       43.87      1.94 o 
   4  -7   6       50.57       56.08      2.03 o 
   5  -7   6        2.91        3.12      0.95 o 
   6  -7   6        0.24       -0.54      0.82 o 
   7  -7   6       47.51       59.00      2.27 o 
   8  -7   6       76.42       90.09      3.97 o 
   9  -7   6        5.75        6.56      1.52 o 
 -12  -6   6        2.48        4.17      1.43 o 
 -11  -6   6        7.83        9.49      1.31 o 
 -10  -6   6        6.60        6.88      1.16 o 
  -9  -6   6       38.14       35.50      2.86 o 
  -8  -6   6       55.51       61.19      2.27 o 
  -7  -6   6       40.51       43.90      2.19 o 
  -6  -6   6       33.96       35.29      1.72 o 
  -5  -6   6        1.31        1.86      0.71 o 
  -4  -6   6        0.04        0.43      0.59 o 
  -3  -6   6       34.34       33.08      1.98 o 
  -2  -6   6        1.27        1.93      0.55 o 
  -1  -6   6      111.64      114.13      3.47 o 
   0  -6   6       28.74       28.70      1.14 o 
   1  -6   6       36.36       33.99      1.24 o 
   2  -6   6        0.15        0.28      0.59 o 
   3  -6   6       89.60       87.37      2.02 o 
   4  -6   6       25.42       19.94      0.94 o 
   5  -6   6       47.43       45.58      2.27 o 
   6  -6   6        1.54        0.64      0.54 o 
   7  -6   6       52.93       54.07      1.91 o 
   8  -6   6       48.61       45.53      1.84 o 
   9  -6   6       33.11       41.80      1.78 o 
  10  -6   6        0.93        0.82      1.05 o 
 -12  -5   6       31.06       34.18      3.15 o 
 -11  -5   6        2.52        2.17      0.94 o 
 -10  -5   6        6.36        4.05      0.98 o 
  -9  -5   6       32.35       38.69      1.89 o 
  -8  -5   6        4.14        3.53      0.82 o 
  -7  -5   6       11.39        8.73      1.01 o 
  -6  -5   6      105.52      102.59      3.86 o 
  -5  -5   6        3.65        2.97      0.54 o 
  -4  -5   6        9.97        7.55      0.64 o 
  -3  -5   6       13.27       11.19      0.81 o 
  -2  -5   6        4.13        5.94      0.58 o 
  -1  -5   6        0.38        0.44      0.35 o 
   0  -5   6        3.01        2.53      0.46 o 
   1  -5   6        7.38        6.32      0.45 o 
   2  -5   6        1.27        1.09      0.41 o 
   3  -5   6       56.12       53.47      1.23 o 
   4  -5   6       40.99       32.47      1.12 o 
   5  -5   6       43.78       38.36      1.39 o 
   6  -5   6       12.27        7.75      1.16 o 
   7  -5   6        3.11        1.50      0.80 o 
   8  -5   6        1.09        0.45      0.64 o 
   9  -5   6      123.84      128.66      3.25 o 
  10  -5   6       45.89       50.49      3.05 o 
  11  -5   6        0.10       -0.05      1.16 o 
 -13  -4   6        7.21        5.11      0.93 o 
 -12  -4   6        0.07        0.37      0.69 o 
 -11  -4   6       21.01       20.87      1.39 o 
 -10  -4   6        0.01       -0.32      0.55 o 
  -9  -4   6        3.24        4.48      0.71 o 
  -8  -4   6        5.02        4.71      0.68 o 
  -7  -4   6        1.32        0.89      0.53 o 
  -6  -4   6       95.11      100.72      1.97 o 
  -5  -4   6       22.01       24.96      0.96 o 
  -4  -4   6      156.83      165.39      2.55 o 
  -3  -4   6       17.08       21.45      0.88 o 
  -2  -4   6        0.82        0.64      0.34 o 
  -1  -4   6        1.74        2.37      0.32 o 
   0  -4   6       20.96       21.14      0.66 o 
   1  -4   6       70.31       73.68      1.21 o 
   2  -4   6       58.42       57.97      1.29 o 
   3  -4   6      133.07      128.66      1.84 o 
   4  -4   6        0.04       -0.13      0.41 o 
   5  -4   6        0.01       -0.39      0.39 o 
   6  -4   6       10.16        8.44      0.69 o 
   7  -4   6        3.09        4.72      0.92 o 
   8  -4   6        8.69        9.94      0.93 o 
   9  -4   6       42.31       38.11      4.61 o 
  10  -4   6       20.72       23.27      2.40 o 
  11  -4   6       44.36       36.67      2.82 o 
 -13  -3   6        3.95        0.80      0.98 o 
 -12  -3   6        0.76        0.46      0.60 o 
 -11  -3   6        3.21        4.49      0.81 o 
 -10  -3   6        0.05       -0.29      0.54 o 
  -9  -3   6      114.09      106.66      2.40 o 
  -8  -3   6        4.57        4.38      0.56 o 
  -7  -3   6        0.58        0.39      0.33 o 
  -6  -3   6        0.17        0.05      0.30 o 
  -5  -3   6        2.07        0.64      0.29 o 
  -4  -3   6        1.36        2.29      0.33 o 
  -3  -3   6        1.86        2.41      0.31 o 
  -2  -3   6        0.10       -0.22      0.22 o 
  -1  -3   6        0.20        1.02      0.23 o 
   0  -3   6       28.82       27.07      0.59 o 
   1  -3   6       26.79       25.75      0.80 o 
   2  -3   6      124.96      114.09      1.52 o 
   3  -3   6        1.61        0.90      0.30 o 
   4  -3   6       96.48      106.39      1.96 o 
   5  -3   6        0.26       -0.04      0.41 o 
   6  -3   6       11.58       12.57      0.75 o 
   7  -3   6       45.85       40.32      1.41 o 
   8  -3   6        2.26        3.25      0.64 o 
   9  -3   6       28.91       30.87      2.51 o 
  10  -3   6        1.19        0.41      1.06 o 
  11  -3   6       57.94       63.75      3.58 o 
  12  -3   6       60.89       63.45      3.71 o 
 -13  -2   6        0.31       -0.23      1.17 o 
 -12  -2   6       56.02       52.87      2.18 o 
 -11  -2   6       10.43       10.07      0.90 o 
 -10  -2   6        0.06        0.41      0.63 o 
  -9  -2   6       46.60       44.17      1.37 o 
  -8  -2   6       46.62       46.81      1.33 o 
  -7  -2   6      200.57      188.51      2.87 o 
  -6  -2   6       14.16       15.59      0.76 o 
  -5  -2   6       29.29       24.95      0.64 o 
  -4  -2   6       27.52       26.90      0.64 o 
  -3  -2   6       45.03       42.96      0.78 o 
  -2  -2   6        6.23        9.05      0.42 o 
  -1  -2   6        0.43        0.37      0.16 o 
   0  -2   6      676.61      675.35      5.18 o 
   1  -2   6        5.20        0.73      0.23 o 
   2  -2   6       16.54       18.57      0.54 o 
   3  -2   6       82.04       83.09      1.46 o 
   4  -2   6      141.22      145.31      2.13 o 
   5  -2   6       49.03       41.40      0.93 o 
   6  -2   6        1.78        1.60      0.38 o 
   7  -2   6        6.58        5.55      0.60 o 
   8  -2   6       25.09       23.85      2.31 o 
   9  -2   6      108.12      109.55      3.47 o 
  10  -2   6      130.37      133.51      4.03 o 
  11  -2   6       12.18       14.42      1.78 o 
  12  -2   6        0.91        1.85      1.56 o 
 -13  -1   6        0.15       -0.46      1.20 o 
 -12  -1   6      112.43      108.84      3.72 o 
 -11  -1   6        2.99        4.50      1.56 o 
 -10  -1   6        0.00       -0.28      0.47 o 
  -9  -1   6        4.87        3.76      0.58 o 
  -8  -1   6       23.36       24.18      1.72 o 
  -7  -1   6      331.94      329.17      4.28 o 
  -6  -1   6      173.04      172.24      2.11 o 
  -5  -1   6        0.17        0.36      0.23 o 
  -4  -1   6        6.27        9.74      0.44 o 
  -3  -1   6      226.34      239.03      2.38 o 
  -2  -1   6      367.25      402.49      3.52 o 
  -1  -1   6      443.17      496.17      3.96 o 
   0  -1   6       95.68       99.24      1.04 o 
   1  -1   6      326.55      363.08      3.75 o 
   2  -1   6       53.89       56.49      0.84 o 
   3  -1   6        4.81        2.66      0.29 o 
   4  -1   6       14.73       17.57      0.51 o 
   5  -1   6       24.71       31.66      1.11 o 
   6  -1   6       66.28       68.38      1.33 o 
   7  -1   6       24.51       24.05      1.19 o 
   8  -1   6       10.58       10.85      0.89 o 
   9  -1   6        7.13        6.62      0.84 o 
  10  -1   6      101.43       98.82      2.78 o 
  11  -1   6        4.06        4.29      1.11 o 
  12  -1   6        0.13        0.65      1.13 o 
  13  -1   6       35.80       28.67      2.96 o 
 -13   0   6        0.38        0.75      1.31 o 
 -12   0   6       24.05       24.23      2.10 o 
 -11   0   6        9.61        8.91      1.32 o 
 -10   0   6       64.46       68.24      2.18 o 
  -9   0   6        9.70        9.29      0.82 o 
  -8   0   6       19.27       16.88      0.70 o 
  -7   0   6       33.64       32.33      0.90 o 
  -6   0   6       11.35        9.27      0.52 o 
  -5   0   6       87.19       99.78      1.42 o 
  -4   0   6       39.34       48.40      0.84 o 
  -3   0   6       79.24       82.71      1.01 o 
  -2   0   6       62.88       60.97      0.80 o 
  -1   0   6      147.68      193.85      1.75 o 
   0   0   6       89.52       71.49      0.86 o 
   1   0   6      338.50      362.95      3.30 o 
   2   0   6       10.60       20.57      0.45 o 
   3   0   6      111.28       75.94      0.95 o 
   4   0   6      327.51      301.14      3.25 o 
   5   0   6       35.35       20.86      0.78 o 
   6   0   6       86.04       85.52      1.85 o 
   7   0   6      208.23      218.57      3.51 o 
   8   0   6      905.46      901.53     12.67 o 
   9   0   6      132.92      130.75      3.06 o 
  10   0   6        4.51        3.15      0.83 o 
  11   0   6        0.56        1.20      0.73 o 
  12   0   6        0.28        0.35      0.78 o 
  13   0   6       43.65       42.86      7.03 o 
 -13   1   6        1.56        1.50      1.32 o 
 -12   1   6       39.08       40.67      2.85 o 
 -11   1   6        2.50        1.95      1.15 o 
 -10   1   6      153.92      152.09      4.22 o 
  -9   1   6        0.27        0.76      0.42 o 
  -8   1   6        5.39        4.18      0.48 o 
  -7   1   6       12.01        9.15      0.54 o 
  -6   1   6        2.79        2.73      0.34 o 
  -5   1   6      392.22      415.97      3.80 o 
  -4   1   6      149.34      161.10      1.67 o 
  -3   1   6       22.18       45.28      0.77 o 
  -2   1   6       10.06        8.26      0.38 o 
  -1   1   6      119.37      116.05      1.15 o 
   0   1   6       75.16       88.72      1.00 o 
   1   1   6       78.10      127.58      2.05 o 
   2   1   6        8.95       15.26      0.42 o 
   3   1   6      262.36      302.24      3.96 o 
   4   1   6      136.76      131.58      1.98 o 
   5   1   6      282.60      255.47      3.30 o 
   6   1   6      204.21      196.57      3.51 o 
   7   1   6      492.44      498.78      7.41 o 
   8   1   6      196.78      204.86      3.88 o 
   9   1   6       43.17       39.92      1.60 o 
  10   1   6        0.48        0.01      0.60 o 
  11   1   6        4.94        4.84      0.92 o 
  12   1   6        0.03       -0.53      0.71 o 
  13   1   6        5.82        5.06      1.58 o 
 -13   2   6       11.02       12.92      1.97 o 
 -12   2   6       12.49       14.00      1.93 o 
 -11   2   6        0.03        1.16      1.02 o 
 -10   2   6       15.20       14.92      1.16 o 
  -9   2   6        3.16        3.62      0.62 o 
  -8   2   6       24.31       28.61      1.15 o 
  -7   2   6       13.16       14.89      0.70 o 
  -6   2   6       28.49       30.36      0.75 o 
  -5   2   6       48.16       48.31      0.82 o 
  -4   2   6        0.29        0.72      0.24 o 
  -3   2   6      571.71      566.28      4.39 o 
  -2   2   6       24.16       23.81      0.45 o 
  -1   2   6        7.72        5.22      0.24 o 
   0   2   6        0.64        3.42      0.36 o 
   1   2   6      929.03     1029.50      9.94 o 
   2   2   6      548.86      631.82      6.21 o 
   3   2   6      258.00      284.33      3.95 o 
   4   2   6      204.64      208.80      3.61 o 
   5   2   6       54.32       44.01      1.64 o 
   6   2   6     1137.36     1077.30     15.03 o 
   7   2   6     1291.10     1182.61     20.10 o 
   8   2   6       67.45       52.28      9.94 o 
   9   2   6       26.72       24.90      1.77 o 
  10   2   6        0.45        0.82      1.03 o 
  11   2   6       58.58       62.19      2.80 o 
  12   2   6       49.08       48.64      2.67 o 
  13   2   6       16.19       14.30      1.41 o 
 -13   3   6        0.02        0.22      1.07 o 
 -12   3   6        0.18        0.71      1.01 o 
 -11   3   6        0.24        0.72      0.92 o 
 -10   3   6        7.55        7.93      0.98 o 
  -9   3   6       30.51       28.26      1.60 o 
  -8   3   6       40.12       47.84      1.58 o 
  -7   3   6        3.36        2.74      0.54 o 
  -6   3   6        9.70       14.89      1.43 o 
  -5   3   6      223.63      234.09      2.55 o 
  -4   3   6      230.23      261.35      3.03 o 
  -3   3   6       90.65      110.88      1.22 o 
  -2   3   6       13.73       12.48      0.44 o 
  -1   3   6       39.52       34.85      0.82 o 
   0   3   6      103.42      114.30      1.49 o 
   1   3   6     2074.44     2331.67     24.58 o 
   2   3   6      105.85       90.67      1.10 o 
   3   3   6       53.85       74.18      0.96 o 
   4   3   6       32.66       42.57      0.95 o 
   5   3   6      247.84      254.62      4.21 o 
   6   3   6      669.02      606.73      7.70 o 
   7   3   6      114.08      104.42      2.19 o 
   8   3   6      773.93      747.58     10.96 o 
   9   3   6      147.87      139.33      3.21 o 
  10   3   6       14.99       17.41      2.50 o 
  11   3   6       43.31       41.45      3.25 o 
  12   3   6        0.15        0.81      0.89 o 
  13   3   6        9.98       11.79      2.86 o 
 -13   4   6        0.08        0.35      0.98 o 
 -12   4   6        0.34        0.28      1.00 o 
 -11   4   6       67.13       68.58      2.53 o 
 -10   4   6       32.26       31.33      2.20 o 
  -9   4   6       19.21       14.77      1.20 o 
  -8   4   6       25.31       24.94      1.22 o 
  -7   4   6      145.93      133.76      2.40 o 
  -6   4   6        0.13        0.91      0.61 o 
  -5   4   6      109.76      122.76      1.91 o 
  -4   4   6      314.89      329.89      3.85 o 
  -3   4   6       45.90       40.89      0.69 o 
  -2   4   6       57.51       51.45      1.06 o 
  -1   4   6       28.55       26.07      0.67 o 
   0   4   6     1103.00     1143.71     11.93 o 
   1   4   6      268.74      306.76      3.17 o 
   2   4   6      924.30      969.01     11.33 o 
   3   4   6        0.14        1.47      0.22 o 
   4   4   6      613.71      604.72      6.39 o 
   5   4   6      387.11      378.78      4.17 o 
   6   4   6       34.90       32.38      1.11 o 
   7   4   6      561.68      545.64      6.50 o 
   8   4   6       16.25       15.40      0.99 o 
   9   4   6       72.05       71.39      2.16 o 
  10   4   6       10.83       12.07      2.07 o 
  11   4   6        7.05        7.96      1.12 o 
  12   4   6        7.85        6.34      1.28 o 
  13   4   6        8.26       12.83      1.74 o 
  14   4   6        4.42        4.75      1.80 o 
 -12   5   6        8.36        8.50      1.48 o 
 -11   5   6       50.72       51.16      5.84 o 
 -10   5   6        4.94        3.91      0.94 o 
  -9   5   6       50.01       47.58      1.80 o 
  -8   5   6       28.89       25.21      1.33 o 
  -7   5   6       98.42       97.14      3.04 o 
  -6   5   6       43.09       44.50      1.18 o 
  -5   5   6       11.27       13.75      0.76 o 
  -4   5   6      292.75      285.52      4.09 o 
  -3   5   6      137.68      125.11      2.37 o 
  -2   5   6        0.81        0.16      0.32 o 
  -1   5   6        7.27       13.31      0.49 o 
   0   5   6        9.86       12.29      0.58 o 
   1   5   6      245.61      300.36      3.61 o 
   2   5   6      512.63      525.82      5.26 o 
   3   5   6      263.72      237.85      2.57 o 
   4   5   6      228.11      213.55      2.56 o 
   5   5   6     1129.14     1148.01     11.17 o 
   6   5   6      486.76      462.22      4.87 o 
   7   5   6      122.52      107.66      2.12 o 
   8   5   6       84.13       77.10      1.70 o 
   9   5   6      243.09      237.09      4.01 o 
  10   5   6      234.21      239.42      4.22 o 
  11   5   6      117.64      124.31      3.24 o 
  12   5   6        7.56        9.74      1.24 o 
  13   5   6        0.08       -0.08      0.88 o 
  14   5   6       11.51       12.81      2.35 o 
 -12   6   6       29.20       27.55      2.50 o 
 -11   6   6      152.21      171.95      5.84 o 
 -10   6   6        8.04        6.22      0.94 o 
  -9   6   6        2.68        1.84      0.63 o 
  -8   6   6        0.04       -0.08      0.47 o 
  -7   6   6       85.23       92.73      1.83 o 
  -6   6   6        2.41        4.05      0.73 o 
  -5   6   6       86.73       82.79      2.08 o 
  -4   6   6       74.97       73.17      1.68 o 
  -3   6   6       47.85       35.91      0.96 o 
  -2   6   6       67.14       64.44      1.34 o 
  -1   6   6      193.60      231.35      3.31 o 
   0   6   6      248.84      281.64      3.01 o 
   1   6   6       24.16       32.72      0.92 o 
   2   6   6       53.86       58.65      1.06 o 
   3   6   6        0.89        0.86      0.22 o 
   4   6   6       55.08       53.72      0.97 o 
   5   6   6      248.42      246.81      3.02 o 
   6   6   6       54.01       43.26      1.41 o 
   7   6   6       13.21       13.02      0.69 o 
   8   6   6       48.07       40.34      1.09 o 
   9   6   6        5.71        5.49      0.70 o 
  10   6   6        6.35        5.11      0.75 o 
  11   6   6       14.44       14.00      1.18 o 
  12   6   6       33.61       28.29      1.67 o 
  13   6   6        5.92        6.18      1.13 o 
 -11   7   6       48.24       48.47      3.19 o 
 -10   7   6       19.66       21.18      2.38 o 
  -9   7   6       45.36       48.67      3.10 o 
  -8   7   6        2.04        1.93      1.15 o 
  -7   7   6       70.42       74.68      2.24 o 
  -6   7   6       25.44       21.42      1.27 o 
  -5   7   6       25.67       27.40      1.30 o 
  -4   7   6      449.19      376.82      5.84 o 
  -3   7   6       17.21       11.81      0.86 o 
  -2   7   6      264.67      256.17      3.42 o 
  -1   7   6       51.37       45.99      1.17 o 
   0   7   6        6.02        6.74      0.35 o 
   1   7   6      267.47      271.30      3.39 o 
   2   7   6        0.27        1.34      0.27 o 
   3   7   6       17.79       15.51      0.57 o 
   4   7   6       14.37       10.20      0.53 o 
   5   7   6      251.23      233.94      2.72 o 
   6   7   6       47.94       45.19      1.45 o 
   7   7   6       32.94       33.70      1.36 o 
   8   7   6        3.04        3.19      0.53 o 
   9   7   6        0.12        0.66      0.43 o 
  10   7   6        8.59        7.80      0.84 o 
  11   7   6       22.13       21.45      1.49 o 
  12   7   6       16.89       17.57      1.38 o 
  13   7   6        0.16        0.39      0.76 o 
 -11   8   6        1.91        2.96      1.61 o 
 -10   8   6       21.39       16.29      2.26 o 
  -9   8   6       14.56       16.06      2.19 o 
  -8   8   6       11.93        8.24      1.30 o 
  -7   8   6       13.84       13.08      1.34 o 
  -6   8   6       20.10       20.65      1.32 o 
  -5   8   6       49.18       44.61      1.58 o 
  -4   8   6        9.02        5.32      1.11 o 
  -3   8   6       34.07       44.70      1.62 o 
  -2   8   6        8.74       15.67      0.94 o 
  -1   8   6      229.82      233.41      4.05 o 
   0   8   6        0.28        1.77      0.33 o 
   1   8   6       94.72      104.22      1.57 o 
   2   8   6      283.37      279.87      3.61 o 
   3   8   6       46.34       45.46      1.15 o 
   4   8   6      184.47      168.08      2.38 o 
   5   8   6       10.78       11.56      0.88 o 
   6   8   6        5.15        4.18      0.62 o 
   7   8   6       23.79       18.71      1.17 o 
   8   8   6        0.01       -0.03      0.49 o 
   9   8   6        2.35        1.91      0.49 o 
  10   8   6        1.50        1.11      0.57 o 
  11   8   6       10.81       11.21      1.06 o 
  12   8   6       75.82       86.41      2.50 o 
  13   8   6       11.12       13.56      1.69 o 
 -10   9   6        1.96        1.19      1.43 o 
  -9   9   6        0.04       -1.10      1.10 o 
  -8   9   6       34.84       38.69      2.23 o 
  -7   9   6      215.99      229.61      6.62 o 
  -6   9   6        0.19        2.43      0.89 o 
  -5   9   6       11.46       11.44      1.31 o 
  -4   9   6        1.06        0.41      0.54 o 
  -3   9   6        7.52        9.38      0.93 o 
  -2   9   6      130.79       96.67      2.77 o 
  -1   9   6        7.40       14.32      1.11 o 
   0   9   6        0.54        1.06      0.44 o 
   1   9   6        2.99        1.77      0.55 o 
   2   9   6        0.21        0.33      0.34 o 
   3   9   6      159.53      161.54      2.86 o 
   4   9   6      399.45      400.68      5.14 o 
   5   9   6      143.51      151.50      2.55 o 
   6   9   6       12.58       14.99      1.84 o 
   7   9   6        3.59        2.31      0.77 o 
   8   9   6       20.10       26.68      1.43 o 
   9   9   6        2.36        2.21      0.68 o 
  10   9   6        6.33        6.53      0.77 o 
  11   9   6       46.69       51.69      1.84 o 
  12   9   6       41.50       52.07      1.97 o 
  13   9   6        8.58        7.18      1.72 o 
 -10  10   6        2.53        3.06      1.70 o 
  -9  10   6        0.14        1.74      1.35 o 
  -8  10   6        0.20        2.09      1.22 o 
  -7  10   6        1.61        1.77      1.12 o 
  -6  10   6       13.37       15.73      1.68 o 
  -5  10   6       81.55       89.45      2.68 o 
  -4  10   6        4.94        4.14      0.95 o 
  -3  10   6        4.65        3.64      0.74 o 
  -2  10   6      133.74      117.57      4.29 o 
  -1  10   6      133.80      106.17      2.91 o 
   0  10   6       89.28       67.35      4.12 o 
   1  10   6        4.54        4.00      1.17 o 
   2  10   6        0.41        0.15      0.75 o 
   3  10   6      318.75      323.47      4.85 o 
   4  10   6      101.43      104.68      2.37 o 
   5  10   6      146.39      150.15      2.77 o 
   6  10   6       36.04       36.53      1.40 o 
   7  10   6       21.71       22.55      1.57 o 
   8  10   6       14.42       14.83      1.18 o 
   9  10   6        6.38        5.59      0.99 o 
  10  10   6        0.22        0.44      0.60 o 
  11  10   6        7.70        7.66      0.96 o 
  12  10   6       13.72       15.15      1.16 o 
  -9  11   6        1.27        4.09      1.65 o 
  -8  11   6        7.63        5.29      2.12 o 
  -7  11   6        7.08        6.66      1.33 o 
  -6  11   6        4.98        4.30      1.09 o 
  -5  11   6       11.95       15.06      1.70 o 
  -4  11   6       15.50       19.22      2.64 o 
  -3  11   6       14.06       15.12      1.49 o 
  -2  11   6        2.53        2.72      0.90 o 
  -1  11   6       11.52        8.76      1.09 o 
   0  11   6      213.10      184.27      4.14 o 
   1  11   6       30.19       31.34      2.67 o 
   2  11   6       31.50       26.90      2.77 o 
   3  11   6       38.05       41.96      2.97 o 
   4  11   6        5.80        3.32      0.79 o 
   5  11   6       71.42       78.93      2.08 o 
   6  11   6      252.68      249.29      4.24 o 
   7  11   6        1.05        0.29      0.79 o 
   8  11   6       13.94       12.10      1.57 o 
   9  11   6       18.05       21.14      1.70 o 
  10  11   6        4.34        4.00      1.02 o 
  11  11   6       31.37       36.47      1.60 o 
  12  11   6        7.88        8.75      1.55 o 
  -8  12   6       17.10       21.17      2.53 o 
  -7  12   6        0.21       -0.74      1.02 o 
  -6  12   6        3.08       -1.43      1.83 o 
  -5  12   6        5.99        5.96      1.37 o 
  -4  12   6        0.11        0.38      0.73 o 
  -3  12   6       39.62       39.71      3.83 o 
  -2  12   6       17.57       16.69      1.58 o 
  -1  12   6       12.95       12.18      1.53 o 
   0  12   6        0.33       -0.81      1.21 o 
   1  12   6       12.96       11.93      1.04 o 
   2  12   6       65.99       62.14      3.84 o 
   3  12   6        0.32        0.05      0.93 o 
   4  12   6        0.08       -0.22      0.96 o 
   5  12   6      173.53      178.21      4.83 o 
   6  12   6       75.18       77.05      2.50 o 
   7  12   6       29.59       30.00      2.16 o 
   8  12   6       27.47       29.07      2.38 o 
   9  12   6        2.74        2.81      1.05 o 
  10  12   6       49.68       49.96      2.38 o 
  11  12   6        0.43        2.50      1.28 o 
  -7  13   6        0.97        1.86      1.19 o 
  -6  13   6        0.14       -0.70      1.64 o 
  -5  13   6        3.93        3.63      2.35 o 
  -4  13   6       15.49       14.17      2.67 o 
  -3  13   6       16.95       17.01      1.83 o 
  -2  13   6       49.78       52.33      2.45 o 
  -1  13   6        0.10       -0.56      1.16 o 
   0  13   6        2.26        3.07      0.94 o 
   1  13   6       11.61        8.36      1.06 o 
   2  13   6        0.07        1.08      1.22 o 
   3  13   6        1.27        0.07      1.14 o 
   4  13   6       16.47       14.82      2.38 o 
   5  13   6        6.61        8.84      1.34 o 
   6  13   6        0.28        1.03      1.05 o 
   7  13   6       44.34       39.01      2.41 o 
   8  13   6      121.12      117.09      5.36 o 
   9  13   6       25.84       25.26      4.83 o 
  10  13   6       16.16       17.03      2.15 o 
  -5  14   6        0.64        1.70      1.27 o 
  -4  14   6        2.23        1.21      1.00 o 
  -3  14   6        1.16        1.70      1.11 o 
  -2  14   6        2.98        1.98      1.13 o 
  -1  14   6        0.31       -0.87      0.87 o 
   0  14   6       26.30       29.28      2.01 o 
   1  14   6        7.41        5.66      1.15 o 
   2  14   6       20.17       18.44      1.44 o 
   3  14   6        1.66        1.15      1.39 o 
   4  14   6       11.47       11.71      2.34 o 
   5  14   6        7.57       10.33      1.53 o 
   6  14   6        6.77        6.43      1.34 o 
   7  14   6       20.03       18.19      2.82 o 
   8  14   6        6.91        6.64      1.96 o 
   9  14   6       25.26       28.05      3.78 o 
  -4  15   6        1.09       -0.95      1.04 o 
  -3  15   6        0.78       -1.20      1.49 o 
  -2  15   6        1.42        0.53      1.13 o 
  -1  15   6        0.13        1.11      1.10 o 
   0  15   6        6.75       10.27      2.60 o 
   1  15   6       11.83       13.51      1.58 o 
   2  15   6        3.23        2.34      0.95 o 
   3  15   6        0.03        0.90      1.26 o 
   4  15   6        4.37        1.42      1.52 o 
   5  15   6        3.69        0.85      2.41 o 
   6  15   6        8.24        9.23      2.11 o 
  -1  16   6        0.67        0.01      1.22 o 
   0  16   6       33.51       35.01      2.46 o 
   1  16   6        0.05       -0.38      0.99 o 
   2  16   6        0.05        0.59      1.02 o 
   3  16   6        3.66        2.91      1.06 o 
   4  16   6        8.62        5.34      2.01 o 
   5  16   6        0.98        2.28      1.91 o 
   6  16   6        1.14        0.47      1.49 o 
  -6 -11   7        5.38        8.37      2.19 o 
  -5 -11   7        0.10       -0.34      1.42 o 
  -4 -11   7        7.17        4.17      1.17 o 
  -3 -11   7       18.88       16.48      1.72 o 
  -2 -11   7        4.29        6.12      1.64 o 
  -1 -11   7        3.67        2.84      1.07 o 
   0 -11   7       24.30       25.29      1.59 o 
   1 -11   7        7.65        6.68      1.14 o 
   2 -11   7        0.25        1.54      0.98 o 
  -8 -10   7        0.03        0.76      1.63 o 
  -7 -10   7        1.41        0.06      1.11 o 
  -6 -10   7        1.96        1.53      0.98 o 
  -5 -10   7        3.68        3.76      1.46 o 
  -4 -10   7       22.36       23.17      3.73 o 
  -3 -10   7        1.53        0.78      0.93 o 
  -2 -10   7        0.05        0.24      0.93 o 
  -1 -10   7       40.87       39.96      2.41 o 
   0 -10   7        7.94        5.36      0.92 o 
   1 -10   7        0.32        1.13      0.75 o 
   2 -10   7        7.53        8.29      1.04 o 
   3 -10   7        0.02        1.91      1.45 o 
   4 -10   7      133.59      154.84      5.93 o 
  -9  -9   7        3.23        3.10      1.68 o 
  -8  -9   7        2.79        1.95      1.25 o 
  -7  -9   7       12.30       13.64      1.52 o 
  -6  -9   7        0.32        0.92      0.90 o 
  -5  -9   7        1.52        0.66      0.85 o 
  -4  -9   7       39.95       35.34      2.54 o 
  -3  -9   7       39.42       39.11      2.44 o 
  -2  -9   7       48.52       47.00      2.71 o 
  -1  -9   7       37.01       36.97      2.28 o 
   0  -9   7       11.38        9.37      1.28 o 
   1  -9   7       30.39       28.38      1.50 o 
   2  -9   7        6.24        6.11      0.91 o 
   3  -9   7        0.15        0.89      0.95 o 
   4  -9   7       27.79       25.65      2.70 o 
   5  -9   7       48.95       51.97      3.41 o 
   6  -9   7      135.14      153.97      5.87 o 
 -10  -8   7        1.48       -0.22      1.46 o 
  -9  -8   7       19.96       15.25      2.40 o 
  -8  -8   7       14.33       16.04      1.57 o 
  -7  -8   7       84.96       92.68      3.04 o 
  -6  -8   7       36.32       41.92      2.48 o 
  -5  -8   7       62.83       58.00      2.31 o 
  -4  -8   7      125.75      124.90      4.19 o 
  -3  -8   7       50.35       58.94      2.87 o 
  -2  -8   7        5.20        4.19      0.85 o 
  -1  -8   7        3.21        3.30      0.79 o 
   0  -8   7       25.01       26.48      1.38 o 
   1  -8   7       12.35        9.61      0.98 o 
   2  -8   7       45.80       46.32      1.67 o 
   3  -8   7        0.09       -0.01      0.75 o 
   4  -8   7        8.47        6.70      1.26 o 
   5  -8   7        5.67        6.68      1.30 o 
   6  -8   7       57.67       61.45      3.44 o 
   7  -8   7        8.22       11.49      1.34 o 
 -11  -7   7       13.04       17.16      2.67 o 
 -10  -7   7        9.06       13.08      1.49 o 
  -9  -7   7        3.20        4.19      1.03 o 
  -8  -7   7        5.36        1.07      1.30 o 
  -7  -7   7       33.65       36.41      1.96 o 
  -6  -7   7        1.43        1.11      0.81 o 
  -5  -7   7        0.03       -0.54      0.64 o 
  -4  -7   7        2.58        1.42      0.79 o 
  -3  -7   7      130.71      121.71      2.92 o 
  -2  -7   7        1.70        1.55      0.75 o 
  -1  -7   7       60.11       54.31      1.87 o 
   0  -7   7        6.58        7.25      0.92 o 
   1  -7   7        0.45        0.97      0.58 o 
   2  -7   7        2.30        2.45      0.68 o 
   3  -7   7      295.94      311.73      7.81 o 
   4  -7   7      216.78      220.53      6.52 o 
   5  -7   7        4.77        2.83      1.24 o 
   6  -7   7        8.48        9.00      1.84 o 
   7  -7   7       18.70       22.39      2.72 o 
   8  -7   7      128.06      148.14      5.31 o 
 -11  -6   7        7.34        7.19      1.51 o 
 -10  -6   7        6.33        6.04      1.15 o 
  -9  -6   7        4.05        5.86      1.09 o 
  -8  -6   7       55.11       59.83      2.34 o 
  -7  -6   7       21.38       26.46      1.75 o 
  -6  -6   7       22.81       23.13      1.77 o 
  -5  -6   7        1.76        0.75      0.51 o 
  -4  -6   7        3.17        2.51      0.63 o 
  -3  -6   7       11.71       10.79      0.99 o 
  -2  -6   7      160.40      156.88      3.27 o 
  -1  -6   7      124.07      117.33      2.74 o 
   0  -6   7       18.05       17.28      1.67 o 
   1  -6   7        5.87        5.39      1.07 o 
   2  -6   7        7.23        7.87      0.80 o 
   3  -6   7        0.72        1.07      0.58 o 
   4  -6   7        5.74        6.76      1.40 o 
   5  -6   7        0.03        0.24      0.98 o 
   6  -6   7        3.19        2.89      0.66 o 
   7  -6   7       21.38       23.28      1.85 o 
   8  -6   7       40.68       47.12      1.90 o 
   9  -6   7        0.02        1.60      0.76 o 
 -12  -5   7       86.49      108.35      4.27 o 
 -11  -5   7        2.99        2.91      1.23 o 
 -10  -5   7       39.35       42.41      2.15 o 
  -9  -5   7        6.65        6.19      0.86 o 
  -8  -5   7        6.47        8.53      0.89 o 
  -7  -5   7        1.29        0.49      0.52 o 
  -6  -5   7        0.10        0.53      0.49 o 
  -5  -5   7        0.00        0.01      0.35 o 
  -4  -5   7       24.85       16.84      1.00 o 
  -3  -5   7        0.08       -0.49      0.49 o 
  -2  -5   7        7.30        9.18      1.41 o 
  -1  -5   7       94.64       99.95      2.12 o 
   0  -5   7      182.28      182.27      3.11 o 
   1  -5   7       39.45       36.66      1.58 o 
   2  -5   7        5.12        5.13      0.52 o 
   3  -5   7       72.36       74.77      1.53 o 
   4  -5   7        1.62        1.23      0.55 o 
   5  -5   7       41.98       34.52      1.82 o 
   6  -5   7        5.90        6.09      0.93 o 
   7  -5   7        0.84        1.21      0.67 o 
   8  -5   7        0.15        0.55      0.73 o 
   9  -5   7       19.16       16.86      2.06 o 
 -12  -4   7        1.66        2.48      0.91 o 
 -11  -4   7       21.77       22.78      1.46 o 
 -10  -4   7       48.75       53.26      1.84 o 
  -9  -4   7       33.68       36.42      1.69 o 
  -8  -4   7        4.82        4.65      0.70 o 
  -7  -4   7        0.23        0.39      0.48 o 
  -6  -4   7        7.21        9.20      0.80 o 
  -5  -4   7       47.18       55.86      1.43 o 
  -4  -4   7       98.67       76.78      1.65 o 
  -3  -4   7      274.04      247.35      3.52 o 
  -2  -4   7       50.95       41.83      1.34 o 
  -1  -4   7       11.66       14.92      0.87 o 
   0  -4   7        3.65        3.69      0.40 o 
   1  -4   7        2.90        2.46      0.37 o 
   2  -4   7        1.34        2.86      0.71 o 
   3  -4   7       15.27       13.75      0.74 o 
   4  -4   7        7.16        5.54      0.68 o 
   5  -4   7        2.03        1.17      0.54 o 
   6  -4   7        5.02        5.04      0.60 o 
   7  -4   7        2.77        0.75      0.58 o 
   8  -4   7        1.90        2.09      0.67 o 
   9  -4   7        0.96        0.24      0.88 o 
  10  -4   7       36.46       33.49      2.68 o 
  11  -4   7        1.24        2.49      1.38 o 
 -13  -3   7        0.31        1.10      1.31 o 
 -12  -3   7        0.03        0.10      0.61 o 
 -11  -3   7        5.89        6.85      1.09 o 
 -10  -3   7      105.32      116.93      2.72 o 
  -9  -3   7       79.84       78.81      2.66 o 
  -8  -3   7       64.07       68.82      1.87 o 
  -7  -3   7        0.30        0.92      0.48 o 
  -6  -3   7        3.05        5.06      0.73 o 
  -5  -3   7       72.34       77.23      1.64 o 
  -4  -3   7      248.90      237.56      3.96 o 
  -3  -3   7        0.40        0.90      0.29 o 
  -2  -3   7        3.62        4.95      0.45 o 
  -1  -3   7        8.23        7.30      0.47 o 
   0  -3   7       53.95       58.28      1.09 o 
   1  -3   7        9.45       14.41      0.58 o 
   2  -3   7       53.89       47.84      0.97 o 
   3  -3   7        5.72        4.75      0.50 o 
   4  -3   7        1.25        1.74      0.47 o 
   5  -3   7        0.01        0.26      0.45 o 
   6  -3   7        6.19        5.56      0.60 o 
   7  -3   7        0.64        0.29      0.69 o 
   8  -3   7       31.27       31.55      1.34 o 
   9  -3   7        0.58       -0.96      0.96 o 
  10  -3   7        0.06       -1.15      1.75 o 
  11  -3   7        0.41        0.89      1.30 o 
 -13  -2   7       21.65       24.51      2.80 o 
 -12  -2   7        6.99        5.73      1.44 o 
 -11  -2   7        9.22        5.92      0.78 o 
 -10  -2   7        0.86        0.90      0.62 o 
  -9  -2   7        9.10        9.40      1.02 o 
  -8  -2   7        9.41        9.94      0.77 o 
  -7  -2   7      123.33      130.06      2.15 o 
  -6  -2   7       16.08       11.50      0.68 o 
  -5  -2   7        0.87        1.10      0.29 o 
  -4  -2   7      157.30      153.11      1.81 o 
  -3  -2   7      174.09      196.13      2.13 o 
  -2  -2   7        7.89        6.33      0.68 o 
  -1  -2   7       20.99       23.74      0.62 o 
   0  -2   7       55.77       80.06      1.03 o 
   1  -2   7      102.86      109.33      1.31 o 
   2  -2   7      595.38      557.87      4.94 o 
   3  -2   7        2.11        1.28      0.37 o 
   4  -2   7       96.47       98.06      1.71 o 
   5  -2   7       51.25       56.10      1.12 o 
   6  -2   7        1.78        2.06      0.43 o 
   7  -2   7        6.15        6.62      0.64 o 
   8  -2   7        7.24        5.71      1.08 o 
   9  -2   7       12.12       14.64      1.58 o 
  10  -2   7       14.38       13.77      1.58 o 
  11  -2   7        0.20        1.80      1.05 o 
  12  -2   7        9.94       10.93      2.10 o 
 -13  -1   7        7.99        5.45      1.63 o 
 -12  -1   7      111.84      116.49      3.90 o 
 -11  -1   7        0.02        0.02      0.89 o 
 -10  -1   7        3.91        4.50      0.68 o 
  -9  -1   7        0.76        1.17      0.49 o 
  -8  -1   7       89.52       93.02      1.94 o 
  -7  -1   7        8.63       10.33      0.68 o 
  -6  -1   7       82.45       81.44      1.33 o 
  -5  -1   7        6.37        5.68      0.41 o 
  -4  -1   7        2.17        1.34      0.27 o 
  -3  -1   7        9.98       12.71      0.50 o 
  -2  -1   7      249.61      252.85      2.53 o 
  -1  -1   7       44.37       60.45      0.87 o 
   0  -1   7      477.99      486.08      3.87 o 
   1  -1   7       22.74       17.24      0.53 o 
   2  -1   7        5.69        9.19      0.42 o 
   3  -1   7        0.72        0.58      0.27 o 
   4  -1   7      358.96      381.71      4.44 o 
   5  -1   7        1.16        0.69      0.34 o 
   6  -1   7        2.02        1.67      0.38 o 
   7  -1   7       72.94       79.09      1.96 o 
   8  -1   7        2.20        1.64      0.60 o 
   9  -1   7       14.62       13.51      1.23 o 
  10  -1   7        4.07        5.50      0.95 o 
  11  -1   7        4.82        4.96      1.19 o 
  12  -1   7        0.02        1.21      0.97 o 
 -13   0   7        1.58        1.48      1.36 o 
 -12   0   7        2.50        3.38      1.19 o 
 -11   0   7       60.56       68.13      2.84 o 
 -10   0   7        8.68        8.14      1.63 o 
  -9   0   7        5.71        5.40      0.75 o 
  -8   0   7       69.81       69.66      1.84 o 
  -7   0   7        3.42        3.55      0.45 o 
  -6   0   7      116.24      121.25      1.71 o 
  -5   0   7      150.35      157.27      1.87 o 
  -4   0   7       29.38       26.85      0.66 o 
  -3   0   7       13.61       15.75      0.59 o 
  -2   0   7        5.65        6.82      0.34 o 
  -1   0   7     2646.07     2762.88     19.67 o 
   0   0   7       27.99       38.28      0.68 o 
   1   0   7      258.84      282.13      2.66 o 
   2   0   7        5.67       10.17      0.41 o 
   3   0   7      260.35      241.16      2.51 o 
   4   0   7     1025.02      959.50      9.10 o 
   5   0   7       49.78       44.08      0.93 o 
   6   0   7       81.65       80.76      1.94 o 
   7   0   7        2.74        1.07      0.66 o 
   8   0   7      163.01      164.73      3.06 o 
   9   0   7       21.67       23.82      1.32 o 
  10   0   7       15.62       14.25      1.14 o 
  11   0   7       20.63       21.20      1.56 o 
  12   0   7        4.13        4.23      0.97 o 
  13   0   7       10.09        8.09      1.98 o 
 -13   1   7        2.52        0.69      1.15 o 
 -12   1   7        0.13       -0.91      0.91 o 
 -11   1   7        9.70       11.24      1.43 o 
 -10   1   7       34.55       36.96      3.03 o 
  -9   1   7       22.54       24.14      1.20 o 
  -8   1   7        2.28        2.20      0.48 o 
  -7   1   7       69.26       70.29      1.26 o 
  -6   1   7        4.32        3.46      0.42 o 
  -5   1   7        4.64        3.82      0.34 o 
  -4   1   7        0.01        1.80      0.26 o 
  -3   1   7       56.37       55.97      0.83 o 
  -2   1   7        9.32        9.94      0.37 o 
  -1   1   7       26.28       19.78      0.60 o 
   0   1   7      287.57      336.70      2.86 o 
   1   1   7     1135.72     1289.60      9.84 o 
   2   1   7       35.38       23.62      0.48 o 
   3   1   7      117.56      121.15      2.18 o 
   4   1   7      202.34      197.60      2.75 o 
   5   1   7       54.42       53.72      1.30 o 
   6   1   7      569.25      544.96      6.72 o 
   7   1   7        0.07       -0.13      0.47 o 
   8   1   7      111.92      115.25      2.44 o 
   9   1   7       77.03       79.81      2.05 o 
  10   1   7       44.41       47.23      1.68 o 
  11   1   7       14.15       15.78      1.47 o 
  12   1   7        4.46        4.45      0.87 o 
  13   1   7        1.31        1.96      1.07 o 
 -13   2   7        0.14       -0.55      1.09 o 
 -12   2   7        3.71        3.75      1.30 o 
 -11   2   7        6.35        7.26      1.50 o 
 -10   2   7        0.14       -0.24      1.04 o 
  -9   2   7       12.78       13.27      1.13 o 
  -8   2   7        0.13        0.21      0.43 o 
  -7   2   7       14.56       12.01      1.08 o 
  -6   2   7        4.33        5.20      0.67 o 
  -5   2   7       15.57       17.08      0.53 o 
  -4   2   7      100.59      103.50      1.56 o 
  -3   2   7       60.70       59.93      0.86 o 
  -2   2   7      249.34      244.59      2.12 o 
  -1   2   7       33.76       34.86      0.58 o 
   0   2   7      262.71      285.62      2.78 o 
   1   2   7      459.04      476.60      5.03 o 
   2   2   7      156.51      170.31      1.95 o 
   3   2   7        0.37        0.59      0.30 o 
   4   2   7      330.68      342.99      4.55 o 
   5   2   7      703.50      682.75      8.71 o 
   6   2   7      134.70      122.70      3.10 o 
   7   2   7      497.10      470.06      7.88 o 
   8   2   7       74.72       67.35      2.56 o 
   9   2   7       81.29       80.86      2.98 o 
  10   2   7        5.83        5.54      1.12 o 
  11   2   7       19.10       19.90      2.13 o 
  12   2   7      111.75      111.89      4.11 o 
  13   2   7       18.57       18.82      1.62 o 
 -13   3   7        0.31        0.57      1.06 o 
 -12   3   7        6.81        7.08      1.51 o 
 -11   3   7        4.04        3.65      1.18 o 
 -10   3   7        0.36        0.67      0.66 o 
  -9   3   7       38.71       35.95      1.61 o 
  -8   3   7       43.72       38.97      1.47 o 
  -7   3   7        2.52        2.53      0.76 o 
  -6   3   7        0.98        0.46      0.33 o 
  -5   3   7       20.11       19.04      0.65 o 
  -4   3   7        1.34        0.67      0.23 o 
  -3   3   7       46.24       50.60      0.80 o 
  -2   3   7      429.15      485.81      4.44 o 
  -1   3   7      145.02      148.45      3.49 o 
   0   3   7      115.16      121.95      1.64 o 
   1   3   7       27.66       19.07      0.60 o 
   2   3   7       45.26       49.85      1.02 o 
   3   3   7      127.78      171.94      2.01 o 
   4   3   7       20.28       15.04      1.20 o 
   5   3   7        6.53        6.91      0.62 o 
   6   3   7      198.29      189.28      3.65 o 
   7   3   7      868.10      797.97     12.95 o 
   8   3   7       90.71       87.17      2.85 o 
   9   3   7        0.02       -0.58      0.63 o 
  10   3   7       67.74       72.08      2.91 o 
  11   3   7        9.17       10.90      1.52 o 
  12   3   7       23.66       23.53      2.15 o 
  13   3   7        1.95        1.81      1.17 o 
 -12   4   7        4.10        3.43      1.23 o 
 -11   4   7        0.07        0.12      0.71 o 
 -10   4   7        0.20        0.47      1.45 o 
  -9   4   7        0.01       -0.26      0.58 o 
  -8   4   7       38.62       35.03      1.39 o 
  -7   4   7       26.48       20.45      1.29 o 
  -6   4   7       10.72        8.66      0.65 o 
  -5   4   7       23.48       23.90      1.11 o 
  -4   4   7        1.19        1.76      0.33 o 
  -3   4   7        0.98        1.28      0.21 o 
  -2   4   7       58.25       50.00      0.91 o 
  -1   4   7       48.82       53.87      1.11 o 
   0   4   7       51.15       70.71      1.11 o 
   1   4   7      124.49      118.71      1.74 o 
   2   4   7       52.31       51.55      0.81 o 
   3   4   7      164.68      175.10      2.02 o 
   4   4   7       37.00       37.83      0.83 o 
   5   4   7      423.61      405.52      5.50 o 
   6   4   7        2.64        1.70      0.45 o 
   7   4   7        0.64       -0.33      0.62 o 
   8   4   7      270.37      265.57      4.21 o 
   9   4   7       15.43       17.95      1.28 o 
  10   4   7      197.56      193.84      4.16 o 
  11   4   7      154.58      152.75      4.77 o 
  12   4   7       96.01      104.35      6.71 o 
  13   4   7       30.79       32.14      2.52 o 
 -12   5   7        0.00        1.11      0.98 o 
 -11   5   7       42.39       46.19      1.90 o 
 -10   5   7        8.25        9.10      1.04 o 
  -9   5   7        2.12        1.48      0.65 o 
  -8   5   7        1.52        1.52      0.61 o 
  -7   5   7      100.17       83.87      1.79 o 
  -6   5   7       43.63       34.87      1.06 o 
  -5   5   7        6.69        5.53      0.66 o 
  -4   5   7       26.54       22.93      1.09 o 
  -3   5   7       14.93       12.93      0.69 o 
  -2   5   7       44.69       36.70      0.91 o 
  -1   5   7      110.13      108.70      1.70 o 
   0   5   7      979.85     1127.98     11.89 o 
   1   5   7      182.71      178.18      3.41 o 
   2   5   7        8.02        4.74      0.69 o 
   3   5   7        0.40        0.54      0.21 o 
   4   5   7      117.88      100.40      1.47 o 
   5   5   7      596.16      526.70      6.65 o 
   6   5   7      435.80      406.85      5.47 o 
   7   5   7      239.20      210.96      3.40 o 
   8   5   7        0.52       -0.40      0.44 o 
   9   5   7        3.78        2.79      0.69 o 
  10   5   7        3.96        4.52      1.41 o 
  11   5   7       56.44       61.23      3.83 o 
  12   5   7        0.89        0.84      0.97 o 
  13   5   7        3.85        2.12      3.49 o 
 -12   6   7        5.86       10.64      1.83 o 
 -11   6   7       11.38        9.82      1.86 o 
 -10   6   7        3.97        4.22      1.50 o 
  -9   6   7        0.53        2.18      1.25 o 
  -8   6   7       18.52       17.11      1.99 o 
  -7   6   7        2.44        1.86      0.69 o 
  -6   6   7       82.91       71.08      2.05 o 
  -5   6   7        2.24        9.90      0.88 o 
  -4   6   7       15.06       12.28      0.83 o 
  -3   6   7       58.74       56.12      1.42 o 
  -2   6   7        0.31        0.45      0.38 o 
  -1   6   7       51.50       67.38      1.47 o 
   0   6   7      973.65     1021.42     10.20 o 
   1   6   7      730.44      710.18      7.80 o 
   2   6   7       60.81       76.67      1.21 o 
   3   6   7      116.36      107.66      1.46 o 
   4   6   7        3.29        3.01      0.38 o 
   5   6   7      128.51      115.24      2.30 o 
   6   6   7      299.88      274.24      4.30 o 
   7   6   7       64.51       63.83      1.42 o 
   8   6   7       27.18       25.83      1.03 o 
   9   6   7       12.84       13.77      0.93 o 
  10   6   7        0.64       -0.06      0.75 o 
  11   6   7       21.46       19.41      1.84 o 
  12   6   7       16.10       14.39      1.73 o 
  13   6   7        3.30        4.74      1.29 o 
 -11   7   7        3.24        5.13      1.65 o 
 -10   7   7        0.68        1.26      1.32 o 
  -9   7   7       35.24       41.45      2.92 o 
  -8   7   7        0.62       -1.04      1.04 o 
  -7   7   7        0.01        0.37      1.11 o 
  -6   7   7        0.12        0.19      0.75 o 
  -5   7   7      297.91      269.32      4.69 o 
  -4   7   7       14.41       21.69      1.12 o 
  -3   7   7        3.49        7.32      0.73 o 
  -2   7   7      130.96      130.34      2.16 o 
  -1   7   7        0.84        0.00      0.33 o 
   0   7   7      175.40      168.64      2.30 o 
   1   7   7      172.25      179.42      2.82 o 
   2   7   7        0.47        0.70      0.28 o 
   3   7   7       30.36       27.15      0.74 o 
   4   7   7     1305.35     1273.93     10.68 o 
   5   7   7      796.51      746.73      9.56 o 
   6   7   7        3.43        1.93      0.53 o 
   7   7   7       14.53       14.82      1.04 o 
   8   7   7       38.27       31.68      0.90 o 
   9   7   7       70.31       76.37      2.52 o 
  10   7   7       12.95       11.39      1.02 o 
  11   7   7       53.78       59.29      2.00 o 
  12   7   7        9.31       12.11      1.58 o 
  13   7   7        0.50       -0.97      1.24 o 
 -11   8   7        2.14        5.23      1.70 o 
 -10   8   7        5.98        5.43      1.69 o 
  -9   8   7        0.09       -0.55      1.25 o 
  -8   8   7      119.25      120.41      4.78 o 
  -7   8   7      164.05      174.56      4.33 o 
  -6   8   7       15.70       17.38      1.24 o 
  -5   8   7       17.00       16.92      1.17 o 
  -4   8   7        1.58        0.69      0.64 o 
  -3   8   7      802.71      688.73     13.43 o 
  -2   8   7       74.33       72.87      1.81 o 
  -1   8   7      178.59      193.02      3.06 o 
   0   8   7       37.10       41.51      1.11 o 
   1   8   7      269.43      245.54      3.74 o 
   2   8   7      631.08      614.06      6.97 o 
   3   8   7      551.70      537.97      5.69 o 
   4   8   7     1491.11     1503.04     13.41 o 
   5   8   7       59.53       57.02      1.63 o 
   6   8   7       42.48       39.15      1.85 o 
   7   8   7        1.52        1.66      0.56 o 
   8   8   7       11.09       10.71      0.98 o 
   9   8   7        8.36        8.38      0.72 o 
  10   8   7        2.06        2.70      0.65 o 
  11   8   7       18.72       21.85      1.59 o 
  12   8   7       52.40       56.00      2.39 o 
  13   8   7        2.36        2.01      1.43 o 
 -10   9   7        0.39        3.04      1.55 o 
  -9   9   7       10.23       14.91      2.18 o 
  -8   9   7       36.45       40.51      2.23 o 
  -7   9   7        7.21        2.25      1.07 o 
  -6   9   7       29.82       32.11      1.76 o 
  -5   9   7        0.03       -0.14      0.50 o 
  -4   9   7        9.27        3.89      1.13 o 
  -3   9   7       38.43       31.40      1.45 o 
  -2   9   7       18.46       11.23      1.14 o 
  -1   9   7      245.63      220.41      4.65 o 
   0   9   7       30.40       24.52      1.10 o 
   1   9   7       28.28       24.19      1.28 o 
   2   9   7      382.15      375.06      6.16 o 
   3   9   7      193.48      192.98      2.89 o 
   4   9   7       21.36       24.92      1.05 o 
   5   9   7       46.29       41.89      1.24 o 
   6   9   7       91.96       89.48      2.21 o 
   7   9   7       32.25       31.45      1.38 o 
   8   9   7       15.53       15.51      1.19 o 
   9   9   7       27.60       28.43      1.09 o 
  10   9   7        0.34        0.56      0.59 o 
  11   9   7       44.03       48.93      2.08 o 
  12   9   7       25.86       23.81      1.75 o 
  13   9   7        7.25        7.65      1.78 o 
  -9  10   7       13.65       13.29      2.16 o 
  -8  10   7        1.58        0.76      1.07 o 
  -7  10   7        1.26       -0.46      0.94 o 
  -6  10   7        2.19        2.81      1.00 o 
  -5  10   7        3.44        1.86      1.47 o 
  -4  10   7        0.59       -0.08      0.43 o 
  -3  10   7      141.64      139.50      3.24 o 
  -2  10   7       27.89       32.27      1.75 o 
  -1  10   7       92.87       77.39      3.31 o 
   0  10   7        4.84        5.21      0.77 o 
   1  10   7       56.38       44.45      2.97 o 
   2  10   7      235.13      235.46      7.56 o 
   3  10   7        7.56        6.95      0.87 o 
   4  10   7      576.24      581.23      7.01 o 
   5  10   7       12.37       12.53      0.86 o 
   6  10   7        5.02        3.81      0.71 o 
   7  10   7        0.02       -0.12      0.51 o 
   8  10   7        0.30        0.23      0.59 o 
   9  10   7       45.23       46.22      2.20 o 
  10  10   7        0.03        0.25      0.58 o 
  11  10   7       55.02       60.53      1.80 o 
  12  10   7       33.88       42.05      2.86 o 
  -9  11   7       24.91       25.64      2.79 o 
  -8  11   7       33.50       31.22      2.28 o 
  -7  11   7       21.96       21.44      1.88 o 
  -6  11   7        9.29        8.52      1.31 o 
  -5  11   7       21.23       18.60      2.29 o 
  -4  11   7        2.06        1.18      0.70 o 
  -3  11   7       43.58       40.74      2.81 o 
  -2  11   7       45.72       38.60      3.73 o 
  -1  11   7       16.69       19.41      1.47 o 
   0  11   7        6.87        4.84      0.83 o 
   1  11   7        2.21        0.79      1.02 o 
   2  11   7       10.59       12.48      1.99 o 
   3  11   7       41.89       41.36      2.95 o 
   4  11   7        4.81        3.84      0.78 o 
   5  11   7        5.14        4.50      0.58 o 
   6  11   7       97.73      102.15      2.58 o 
   7  11   7       28.39       27.73      1.47 o 
   8  11   7        3.52        3.99      1.63 o 
   9  11   7        9.62       11.25      1.69 o 
  10  11   7        9.43       12.90      1.89 o 
  11  11   7        1.65        2.40      0.86 o 
  12  11   7        2.99        3.71      0.89 o 
  -8  12   7       15.42       16.29      2.34 o 
  -7  12   7        1.47        3.26      1.20 o 
  -6  12   7        9.57        7.02      2.27 o 
  -5  12   7        2.02        1.85      1.16 o 
  -4  12   7        3.71        3.76      1.12 o 
  -3  12   7       33.57       34.47      2.17 o 
  -2  12   7        7.10        6.76      1.14 o 
  -1  12   7        2.51        3.24      0.93 o 
   0  12   7        1.60        1.84      0.77 o 
   1  12   7      117.97      107.70      2.80 o 
   2  12   7       28.62       30.40      3.14 o 
   3  12   7       17.08       24.00      2.79 o 
   4  12   7       56.75       57.51      3.52 o 
   5  12   7       93.22       98.24      3.34 o 
   6  12   7       33.46       35.36      1.77 o 
   7  12   7        0.13       -0.26      0.85 o 
   8  12   7       10.50        8.03      1.43 o 
   9  12   7       63.23       74.32      3.54 o 
  10  12   7       30.25       29.20      2.71 o 
  11  12   7       14.55       14.40      2.12 o 
  -7  13   7        1.83        2.01      1.16 o 
  -6  13   7       12.35       11.14      2.60 o 
  -5  13   7        8.23        7.43      1.56 o 
  -4  13   7        6.99        4.45      3.17 o 
  -3  13   7        1.55       -0.09      0.98 o 
  -2  13   7       11.44        8.72      1.56 o 
  -1  13   7        0.13        0.24      0.83 o 
   0  13   7       10.52       11.78      1.32 o 
   1  13   7       24.81       25.05      1.54 o 
   2  13   7        6.65        6.77      1.89 o 
   3  13   7       39.69       37.71      3.24 o 
   4  13   7        0.67        0.79      1.17 o 
   5  13   7       22.67       27.07      2.13 o 
   6  13   7        0.59        0.86      1.19 o 
   8  13   7       11.41        9.80      1.56 o 
   9  13   7        6.32        6.22      1.45 o 
  10  13   7        1.89        3.27      1.27 o 
  -5  14   7        0.17       -0.82      1.07 o 
  -4  14   7        0.12       -0.49      0.73 o 
  -3  14   7        1.69        0.56      1.24 o 
  -2  14   7       23.96       23.93      2.04 o 
  -1  14   7        5.10        5.28      1.22 o 
   0  14   7        0.08       -0.85      0.85 o 
   1  14   7        9.26       11.32      3.30 o 
   2  14   7       14.44       11.49      1.53 o 
   3  14   7        1.51        1.87      1.43 o 
   4  14   7        4.25        4.00      1.57 o 
   5  14   7        3.56        4.20      1.59 o 
   6  14   7        0.19        0.15      1.15 o 
  -4  15   7        3.13        2.77      1.89 o 
  -3  15   7       13.62       11.93      1.79 o 
  -2  15   7       22.54       26.32      2.26 o 
  -1  15   7        9.29       12.38      1.68 o 
   0  15   7       17.59       26.26      2.71 o 
   1  15   7       23.68       24.26      2.54 o 
   2  15   7        0.66        0.61      0.88 o 
   3  15   7        9.36       14.18      2.70 o 
   4  15   7        0.37        0.85      1.36 o 
   5  15   7        2.43        1.54      1.42 o 
   6  15   7        0.39        1.64      1.39 o 
  -1  16   7       27.76       31.69      2.43 o 
   0  16   7       52.63       59.96      2.89 o 
   1  16   7       46.54       47.48      3.16 o 
   2  16   7        8.38        7.06      1.30 o 
   3  16   7        1.71        1.86      1.71 o 
   4  16   7        8.05       14.02      2.79 o 
   5  16   7        0.00       -1.24      1.24 o 
   6  16   7        3.55        1.18      1.54 o 
  -3 -11   8        3.70        4.84      1.56 o 
  -2 -11   8        0.00        1.89      1.27 o 
  -1 -11   8        0.26        1.29      0.93 o 
   0 -11   8        7.31        3.67      1.25 o 
  -6 -10   8       26.57       22.46      3.12 o 
  -5 -10   8       13.62       15.22      2.24 o 
  -4 -10   8       11.95       13.68      1.57 o 
  -3 -10   8       10.02        7.69      1.32 o 
  -2 -10   8        1.40        0.60      0.74 o 
  -1 -10   8       16.16       12.98      1.80 o 
   0 -10   8        4.49        6.91      1.01 o 
   1 -10   8        0.28        0.69      0.76 o 
   2 -10   8        0.06        1.17      1.07 o 
   3 -10   8        1.49        2.02      1.51 o 
  -8  -9   8        1.12        2.76      1.80 o 
  -7  -9   8        1.92        4.15      1.59 o 
  -6  -9   8        0.18        0.50      0.93 o 
  -5  -9   8       17.82       15.16      1.53 o 
  -4  -9   8        0.12        0.45      0.86 o 
  -3  -9   8       23.09       21.78      2.26 o 
  -2  -9   8        1.37       -0.27      1.04 o 
  -1  -9   8       20.01       18.48      1.34 o 
   0  -9   8        0.49        0.51      0.77 o 
   1  -9   8        7.77        7.81      1.14 o 
   2  -9   8        0.06        0.21      0.77 o 
   3  -9   8        0.02       -0.91      0.91 o 
   4  -9   8      121.11      124.81      5.23 o 
   5  -9   8       16.53       18.16      2.46 o 
  -9  -8   8        6.76        4.17      1.88 o 
  -8  -8   8        8.55        9.86      2.41 o 
  -7  -8   8        6.71        5.07      2.02 o 
  -6  -8   8        0.10       -0.05      0.73 o 
  -5  -8   8       11.23       13.97      1.47 o 
  -4  -8   8        0.19       -0.08      1.00 o 
  -3  -8   8       13.17       14.17      1.32 o 
  -2  -8   8       12.22       13.30      1.25 o 
  -1  -8   8        1.29        1.74      0.81 o 
   0  -8   8        0.35       -0.06      0.63 o 
   1  -8   8       63.88       63.49      1.99 o 
   2  -8   8        6.76        7.83      1.52 o 
   3  -8   8       10.43        9.05      1.41 o 
   4  -8   8       64.76       68.19      2.94 o 
   5  -8   8       31.69       38.72      4.91 o 
   6  -8   8      109.07      114.46      4.76 o 
 -10  -7   8        0.00        1.25      1.61 o 
  -9  -7   8       20.34       19.67      1.74 o 
  -8  -7   8        0.56        2.28      0.94 o 
  -7  -7   8        0.79       -0.61      0.87 o 
  -6  -7   8        7.84        6.58      1.09 o 
  -5  -7   8        3.72        2.77      0.73 o 
  -4  -7   8       38.03       34.58      1.99 o 
  -3  -7   8       81.78       77.45      2.35 o 
  -2  -7   8      113.72      113.13      3.84 o 
  -1  -7   8       31.23       26.22      1.55 o 
   0  -7   8        0.40        0.98      0.68 o 
   1  -7   8        2.19        1.89      0.65 o 
   2  -7   8        9.73       10.48      1.01 o 
   3  -7   8      108.80      125.45      3.86 o 
   4  -7   8      253.78      280.67      7.34 o 
   5  -7   8       22.35       19.52      1.80 o 
   6  -7   8       26.30       23.32      1.93 o 
   7  -7   8        3.92        4.92      1.02 o 
   8  -7   8       28.30       31.63      2.50 o 
 -11  -6   8        1.39        0.63      1.59 o 
 -10  -6   8        5.76        7.22      1.23 o 
  -9  -6   8        5.07        5.90      1.10 o 
  -8  -6   8       60.29       69.29      2.73 o 
  -7  -6   8        5.30        7.39      0.88 o 
  -6  -6   8       13.11       16.56      1.28 o 
  -5  -6   8        0.01        0.60      0.55 o 
  -4  -6   8        0.08        0.15      0.48 o 
  -3  -6   8       15.94       13.80      1.14 o 
  -2  -6   8       32.84       30.33      2.28 o 
  -1  -6   8       37.10       30.40      1.52 o 
   0  -6   8       28.65       27.00      1.97 o 
   1  -6   8        4.68        6.70      0.95 o 
   2  -6   8       48.23       49.09      1.63 o 
   3  -6   8        3.77        7.21      1.17 o 
   4  -6   8       10.63       11.51      1.36 o 
   5  -6   8       29.21       33.04      2.05 o 
   6  -6   8        1.24        1.51      0.65 o 
   7  -6   8       14.56       13.92      1.36 o 
   8  -6   8       15.19       14.27      1.86 o 
 -11  -5   8        8.94        7.45      1.16 o 
 -10  -5   8        0.35        0.88      0.67 o 
  -9  -5   8        0.38        0.64      0.65 o 
  -8  -5   8        0.79        0.76      0.62 o 
  -7  -5   8       92.68       96.63      2.34 o 
  -6  -5   8       52.16       56.21      1.72 o 
  -5  -5   8       12.37       10.40      0.87 o 
  -4  -5   8        0.63       -0.26      0.44 o 
  -3  -5   8       53.86       44.14      2.67 o 
  -2  -5   8      156.74      149.46      4.47 o 
  -1  -5   8       17.29       15.82      1.15 o 
   0  -5   8       22.07       20.90      1.32 o 
   1  -5   8      247.97      257.98      3.72 o 
   2  -5   8      550.20      564.17      7.07 o 
   3  -5   8      226.39      225.91      6.42 o 
   4  -5   8       12.88       12.66      0.97 o 
   5  -5   8        1.54        0.38      0.67 o 
   6  -5   8        4.62        4.01      0.62 o 
   7  -5   8       21.70       21.54      1.31 o 
   8  -5   8       65.83       64.61      2.00 o 
   9  -5   8        2.82        2.92      1.32 o 
 -12  -4   8        0.16        0.78      0.83 o 
 -11  -4   8        7.87        6.21      0.92 o 
 -10  -4   8       42.67       43.82      1.74 o 
  -9  -4   8       26.82       36.01      1.57 o 
  -8  -4   8       15.68       16.57      1.15 o 
  -7  -4   8        5.84        6.63      0.79 o 
  -6  -4   8        8.66        8.87      0.81 o 
  -5  -4   8       38.52       36.81      1.31 o 
  -4  -4   8       83.93       66.59      1.73 o 
  -3  -4   8      149.69      115.56      2.32 o 
  -2  -4   8       25.89       19.08      1.07 o 
  -1  -4   8       13.50        8.04      0.52 o 
   0  -4   8      163.08      171.65      2.32 o 
   1  -4   8       40.40       46.60      1.33 o 
   2  -4   8      182.50      181.82      2.94 o 
   3  -4   8      260.02      265.56      4.42 o 
   4  -4   8       33.00       31.74      1.33 o 
   5  -4   8        6.50        5.23      0.75 o 
   6  -4   8        5.48        4.66      0.61 o 
   7  -4   8       11.13       11.48      0.99 o 
   8  -4   8        2.35        1.44      0.64 o 
   9  -4   8        2.33        0.47      2.06 o 
  10  -4   8        3.83        2.45      1.93 o 
 -12  -3   8        0.15        0.83      1.30 o 
 -11  -3   8       14.83       16.10      1.27 o 
 -10  -3   8        1.03       -0.07      0.63 o 
  -9  -3   8        0.89        2.07      0.66 o 
  -8  -3   8      206.56      215.75      3.77 o 
  -7  -3   8       17.09       14.46      1.01 o 
  -6  -3   8        6.39        9.72      0.82 o 
  -5  -3   8      154.68      140.75      2.43 o 
  -4  -3   8        0.10        0.68      0.39 o 
  -3  -3   8        5.76        7.51      0.49 o 
  -2  -3   8       86.84       78.34      1.49 o 
  -1  -3   8        7.64       11.14      0.59 o 
   0  -3   8      433.89      413.20      4.23 o 
   1  -3   8       51.30       49.76      1.14 o 
   2  -3   8        0.01        1.10      0.55 o 
   3  -3   8        1.41        1.21      0.56 o 
   4  -3   8      118.98      122.94      2.60 o 
   5  -3   8       33.68       34.22      1.34 o 
   6  -3   8        1.88        1.15      0.58 o 
   7  -3   8       16.28       18.57      1.13 o 
   8  -3   8        5.13        4.28      1.14 o 
   9  -3   8        4.23        4.90      1.18 o 
  10  -3   8        0.01       -0.01      2.07 o 
  11  -3   8        1.86        0.67      1.67 o 
 -12  -2   8        3.14        1.83      1.40 o 
 -11  -2   8       13.46       18.96      1.82 o 
 -10  -2   8       13.89       17.55      1.24 o 
  -9  -2   8        0.07       -0.03      0.55 o 
  -8  -2   8      131.61      121.11      2.57 o 
  -7  -2   8       71.88       74.32      1.90 o 
  -6  -2   8       76.07       69.94      1.97 o 
  -5  -2   8      129.13       92.42      1.42 o 
  -4  -2   8      271.86      236.45      2.55 o 
  -3  -2   8      535.98      502.49      5.41 o 
  -2  -2   8       32.90       32.89      0.79 o 
  -1  -2   8        2.10        1.98      0.39 o 
   0  -2   8        0.17        0.01      0.27 o 
   1  -2   8      424.04      429.21      3.74 o 
   2  -2   8     1124.39     1082.69      9.56 o 
   3  -2   8       40.89       42.17      1.20 o 
   4  -2   8        6.48        6.97      0.59 o 
   5  -2   8        0.09       -0.13      0.32 o 
   6  -2   8       14.27       10.28      0.77 o 
   7  -2   8       12.02       13.79      1.44 o 
   8  -2   8       11.77       12.39      1.44 o 
   9  -2   8        4.51        2.11      0.99 o 
  10  -2   8        7.35        6.51      1.31 o 
  11  -2   8        6.23        7.65      1.37 o 
 -12  -1   8        9.67        8.62      1.43 o 
 -11  -1   8      148.64      165.01      5.77 o 
 -10  -1   8       53.42       63.69      2.16 o 
  -9  -1   8       69.36       73.43      1.82 o 
  -8  -1   8        2.08        1.03      0.46 o 
  -7  -1   8       41.63       49.09      1.35 o 
  -6  -1   8       36.79       41.92      0.97 o 
  -5  -1   8       22.95       16.75      0.67 o 
  -4  -1   8      179.03      157.18      1.89 o 
  -3  -1   8        0.91       -0.05      0.25 o 
  -2  -1   8       22.43       21.38      0.60 o 
  -1  -1   8       15.84       26.41      0.66 o 
   0  -1   8       59.38       72.25      1.01 o 
   1  -1   8        1.25        1.09      0.23 o 
   2  -1   8      447.01      469.97      4.23 o 
   3  -1   8       34.68       31.32      1.13 o 
   4  -1   8      212.54      215.46      2.91 o 
   5  -1   8       24.16       24.01      0.87 o 
   6  -1   8       13.81       13.64      0.97 o 
   7  -1   8        6.72        8.24      0.90 o 
   8  -1   8        8.53        8.34      1.27 o 
   9  -1   8        9.39        6.78      1.04 o 
  10  -1   8        0.83        0.43      1.24 o 
  11  -1   8        0.88        0.86      0.97 o 
  12  -1   8       22.91       25.99      2.88 o 
 -13   0   8       27.53       29.15      2.86 o 
 -12   0   8        5.56        3.15      1.17 o 
 -11   0   8        8.38        7.42      2.20 o 
 -10   0   8        0.34        0.65      1.66 o 
  -9   0   8        0.61        1.30      0.78 o 
  -8   0   8       27.59       26.98      0.90 o 
  -7   0   8       29.43       21.55      0.83 o 
  -6   0   8        3.58        6.10      0.50 o 
  -5   0   8        9.05        6.67      0.47 o 
  -4   0   8       61.61       57.21      1.04 o 
  -3   0   8       10.79       14.76      0.49 o 
  -2   0   8        0.39        0.58      0.22 o 
  -1   0   8      337.80      320.04      2.73 o 
   0   0   8      522.23      508.71      4.50 o 
   1   0   8       71.00       72.19      1.34 o 
   2   0   8       14.85       13.78      0.51 o 
   3   0   8      143.83      145.33      1.96 o 
   4   0   8      428.97      388.10      4.17 o 
   5   0   8      107.31      101.79      1.94 o 
   6   0   8       37.06       35.85      1.30 o 
   7   0   8       22.90       21.92      1.21 o 
   8   0   8        5.71        5.81      0.78 o 
   9   0   8        1.69        3.38      0.74 o 
  10   0   8        8.54        8.26      0.93 o 
  11   0   8        2.73        5.11      1.04 o 
  12   0   8        0.07        0.14      1.20 o 
 -13   1   8       19.72       16.56      2.10 o 
 -12   1   8       28.92       27.69      2.34 o 
 -11   1   8       85.24       89.59      3.23 o 
 -10   1   8        2.89        3.21      1.16 o 
  -9   1   8        5.66        6.07      0.74 o 
  -8   1   8        4.24        4.80      0.63 o 
  -7   1   8        4.59        2.41      0.45 o 
  -6   1   8        8.84        4.73      0.46 o 
  -5   1   8        3.44        1.85      0.32 o 
  -4   1   8      268.56      301.70      2.81 o 
  -3   1   8       44.69       44.52      0.75 o 
  -2   1   8       33.94       33.77      0.83 o 
  -1   1   8      117.75      127.41      1.33 o 
   0   1   8       11.76       17.51      0.45 o 
   1   1   8       28.51       19.95      0.52 o 
   2   1   8        2.88        1.99      0.23 o 
   3   1   8       24.94       32.67      0.89 o 
   4   1   8      113.73      108.67      1.93 o 
   5   1   8       20.43       21.24      1.13 o 
   6   1   8      534.73      510.71      6.12 o 
   7   1   8        0.07       -0.09      0.47 o 
   8   1   8       64.34       57.55      1.73 o 
   9   1   8        5.11        8.27      0.87 o 
  10   1   8        3.84        4.10      0.78 o 
  11   1   8       17.30       18.52      2.30 o 
  12   1   8        0.40        0.19      0.79 o 
 -12   2   8        7.49       10.07      1.72 o 
 -11   2   8        0.02        1.71      1.03 o 
 -10   2   8       29.59       27.35      1.33 o 
  -9   2   8        0.92        0.85      0.63 o 
  -8   2   8        0.09        0.09      0.44 o 
  -7   2   8       27.76       29.06      1.10 o 
  -6   2   8       11.44       12.13      0.70 o 
  -5   2   8        4.76        6.21      0.49 o 
  -4   2   8        9.51       15.84      0.78 o 
  -3   2   8        9.43        9.86      0.42 o 
  -2   2   8       14.17       13.46      0.58 o 
  -1   2   8        0.02       -0.01      0.18 o 
   0   2   8        9.50        9.63      0.52 o 
   1   2   8       72.12       69.28      1.03 o 
   2   2   8        4.71        3.88      0.31 o 
   3   2   8       38.40       35.30      1.14 o 
   4   2   8        3.49        2.44      0.51 o 
   5   2   8       27.30       25.56      1.26 o 
   6   2   8      151.44      144.16      2.38 o 
   7   2   8       56.28       54.11      1.92 o 
   8   2   8      158.07      159.46      3.65 o 
   9   2   8       32.56       28.85      1.71 o 
  10   2   8        4.44        5.29      1.00 o 
  11   2   8       53.62       66.90      2.60 o 
  12   2   8        4.06        2.36      0.80 o 
  13   2   8        0.70       -0.29      0.83 o 
 -12   3   8        0.41        0.60      1.01 o 
 -11   3   8        1.22        1.80      1.05 o 
 -10   3   8       10.26       10.76      1.12 o 
  -9   3   8       72.04       70.17      2.26 o 
  -8   3   8        8.81        7.02      1.09 o 
  -7   3   8       13.23       12.86      0.86 o 
  -6   3   8       53.14       47.51      1.17 o 
  -5   3   8       13.13       13.76      0.69 o 
  -4   3   8        0.91        1.33      0.29 o 
  -3   3   8       12.36        9.13      0.40 o 
  -2   3   8      227.88      228.84      3.10 o 
  -1   3   8      186.87      163.83      1.94 o 
   0   3   8       59.68       69.76      1.25 o 
   1   3   8        9.33       10.57      0.59 o 
   2   3   8       57.10       53.66      0.93 o 
   3   3   8       67.27       75.31      1.32 o 
   4   3   8      126.66      134.47      2.47 o 
   5   3   8       37.39       33.92      1.22 o 
   6   3   8      160.34      158.44      2.95 o 
   7   3   8        5.27        4.93      0.69 o 
   8   3   8       95.74       93.73      2.60 o 
   9   3   8        8.19        6.13      1.70 o 
  10   3   8        0.04        0.37      0.66 o 
  11   3   8        4.92        3.47      0.93 o 
  12   3   8        0.13        0.39      0.82 o 
  13   3   8       14.63       16.99      2.64 o 
 -12   4   8        1.17        0.95      0.99 o 
 -11   4   8        5.89        8.35      1.05 o 
 -10   4   8        1.28        1.70      0.90 o 
  -9   4   8        6.72        5.90      0.95 o 
  -8   4   8       20.69       19.11      1.33 o 
  -7   4   8        8.26        9.03      0.82 o 
  -6   4   8        0.02       -0.16      0.34 o 
  -5   4   8       14.13       18.32      1.16 o 
  -4   4   8       67.86       70.73      1.27 o 
  -3   4   8       27.86       27.41      0.66 o 
  -2   4   8      231.26      220.43      2.67 o 
  -1   4   8      164.32      143.54      1.89 o 
   0   4   8        0.00        0.83      0.26 o 
   1   4   8       58.62       64.72      1.51 o 
   2   4   8        9.73        8.43      0.51 o 
   3   4   8      164.62      170.93      2.12 o 
   4   4   8       45.76       42.69      1.50 o 
   5   4   8        7.07        5.50      0.62 o 
   6   4   8       12.97       10.10      0.69 o 
   7   4   8        1.94        2.66      0.55 o 
   8   4   8       12.54        9.66      1.01 o 
   9   4   8       93.61       87.70      7.34 o 
  10   4   8        9.68        7.28      1.90 o 
  11   4   8       22.85       25.96      3.46 o 
  12   4   8        0.03        0.17      0.87 o 
  13   4   8        2.32       -1.27      1.27 o 
 -11   5   8        0.33        1.20      0.74 o 
 -10   5   8        5.19        5.10      0.88 o 
  -9   5   8        0.88       -0.53      0.53 o 
  -8   5   8        1.66        1.18      0.61 o 
  -7   5   8       77.19       70.43      1.64 o 
  -6   5   8        8.83        8.89      0.64 o 
  -5   5   8        4.58        4.18      0.45 o 
  -4   5   8       82.32       86.33      1.92 o 
  -3   5   8        0.28        0.84      0.38 o 
  -2   5   8      316.93      312.46      4.41 o 
  -1   5   8      140.03      138.17      2.71 o 
   0   5   8       12.05       15.88      0.56 o 
   1   5   8        0.84        0.46      0.27 o 
   2   5   8       60.90       66.49      1.22 o 
   3   5   8       81.52       61.71      1.07 o 
   4   5   8        6.46        7.59      0.65 o 
   5   5   8        2.91        1.69      0.45 o 
   6   5   8      524.98      490.83      5.89 o 
   7   5   8       70.47       64.03      2.14 o 
   8   5   8       20.09       15.09      2.37 o 
   9   5   8       36.21       31.34      2.04 o 
  10   5   8       10.90       10.16      1.31 o 
  11   5   8        8.24        8.36      1.65 o 
  12   5   8        1.17        2.20      1.17 o 
  13   5   8        0.06        0.19      1.34 o 
 -12   6   8        1.93        2.07      1.42 o 
 -11   6   8        0.63        1.28      1.43 o 
 -10   6   8      116.25      129.38      5.04 o 
  -9   6   8        2.72        2.72      1.44 o 
  -8   6   8        1.42       -0.25      1.04 o 
  -7   6   8        6.45        7.02      1.09 o 
  -6   6   8        2.35        2.30      0.67 o 
  -5   6   8      350.02      295.51      5.03 o 
  -4   6   8       10.43        9.94      0.87 o 
  -3   6   8      109.05      117.86      2.01 o 
  -2   6   8        3.19        3.09      0.55 o 
  -1   6   8        8.27        7.80      0.75 o 
   0   6   8     1305.01     1245.63     14.63 o 
   1   6   8        2.19        1.78      0.47 o 
   2   6   8       33.77       35.99      0.90 o 
   3   6   8        0.19        0.27      0.28 o 
   4   6   8        0.07       -0.36      0.36 o 
   5   6   8        3.06        1.08      0.36 o 
   6   6   8      188.88      178.43      3.03 o 
   7   6   8       10.59       12.01      0.92 o 
   8   6   8        0.18        0.02      0.53 o 
   9   6   8       18.63       20.74      1.63 o 
  10   6   8       33.80       33.95      2.07 o 
  11   6   8        1.51        1.21      1.23 o 
  12   6   8        3.08        2.51      1.08 o 
  13   6   8        3.70        3.82      1.61 o 
 -11   7   8       27.29       30.46      2.83 o 
 -10   7   8        0.28        1.13      1.33 o 
  -9   7   8        7.37        4.42      1.52 o 
  -8   7   8        0.81       -0.59      1.13 o 
  -7   7   8        1.35        0.56      0.98 o 
  -6   7   8        7.99        5.39      0.83 o 
  -5   7   8      147.59      131.60      3.00 o 
  -4   7   8       55.15       53.61      2.19 o 
  -3   7   8      104.41       74.95      2.60 o 
  -2   7   8        2.64        2.79      0.67 o 
  -1   7   8      103.89      105.31      2.65 o 
   0   7   8      259.62      253.88      3.69 o 
   1   7   8       33.47       31.88      0.82 o 
   2   7   8      213.03      210.34      2.92 o 
   3   7   8       49.89       47.48      1.09 o 
   4   7   8     1203.71     1112.87     11.99 o 
   5   7   8      124.12      131.67      3.16 o 
   6   7   8        1.36       -0.11      0.86 o 
   7   7   8       40.45       39.07      1.38 o 
   8   7   8        0.25        1.02      0.51 o 
   9   7   8      136.73      137.27      3.23 o 
  10   7   8      124.09      140.57      5.05 o 
  11   7   8       35.23       41.66      2.30 o 
  12   7   8        9.93        8.10      2.58 o 
  13   7   8        6.35        7.13      1.81 o 
 -11   8   8        0.00        2.74      1.54 o 
 -10   8   8        0.03       -0.04      1.27 o 
  -9   8   8        6.70        8.41      1.78 o 
  -8   8   8       19.33       22.33      2.39 o 
  -7   8   8        0.32        0.64      0.99 o 
  -6   8   8        0.04        0.29      0.77 o 
  -5   8   8        9.41        7.66      1.19 o 
  -4   8   8       52.09       48.37      2.24 o 
  -3   8   8      163.82      127.64      3.61 o 
  -2   8   8        0.14       -0.44      0.44 o 
  -1   8   8       21.87       27.30      1.50 o 
   0   8   8      165.49      166.66      2.74 o 
   1   8   8      119.74      108.45      2.74 o 
   2   8   8      604.10      592.49      7.62 o 
   3   8   8      382.97      372.20      5.20 o 
   4   8   8      282.89      290.99      3.61 o 
   5   8   8       91.68       88.61      2.18 o 
   6   8   8      142.03      124.71      3.18 o 
   7   8   8       91.15       90.56      2.78 o 
   8   8   8        2.19        1.29      0.38 o 
   9   8   8        9.11        8.86      0.98 o 
  10   8   8       28.94       32.50      1.62 o 
  11   8   8        2.06        1.69      1.75 o 
  12   8   8        5.26        6.18      1.42 o 
  13   8   8        7.04        7.31      1.83 o 
 -10   9   8        5.45        4.71      1.75 o 
  -9   9   8        4.32        3.99      1.65 o 
  -8   9   8        0.50       -0.85      0.94 o 
  -7   9   8       23.02       28.01      1.89 o 
  -6   9   8        8.62        8.30      1.18 o 
  -5   9   8        6.51        7.52      1.74 o 
  -4   9   8       28.52       25.96      3.63 o 
  -3   9   8        1.89        2.46      0.68 o 
  -2   9   8       17.21       15.39      1.31 o 
  -1   9   8       13.19        3.96      0.94 o 
   0   9   8      221.30      219.85      3.69 o 
   1   9   8       91.20       93.34      2.40 o 
   2   9   8        7.64       10.69      0.97 o 
   3   9   8      913.81      912.76     10.11 o 
   4   9   8      752.67      748.43      7.88 o 
   5   9   8       52.12       50.33      1.65 o 
   6   9   8        0.06        0.03      0.60 o 
   7   9   8        2.37        0.60      0.72 o 
   8   9   8      153.02      154.60      3.95 o 
   9   9   8       70.92       75.17      1.95 o 
  10   9   8       44.80       51.56      1.80 o 
  11   9   8       12.54       14.19      1.34 o 
  12   9   8        9.21        6.21      4.52 o 
  -9  10   8        0.12       -0.13      1.36 o 
  -8  10   8       30.39       30.18      2.19 o 
  -7  10   8        2.54        1.43      1.09 o 
  -6  10   8       23.26       21.47      1.72 o 
  -5  10   8       10.02       12.43      2.07 o 
  -4  10   8       36.88       27.19      3.13 o 
  -3  10   8       11.66        8.90      1.17 o 
  -2  10   8      184.57      175.23      4.30 o 
  -1  10   8       38.96       33.43      1.66 o 
   0  10   8        0.94        0.95      0.63 o 
   1  10   8       94.93       76.02      3.86 o 
   2  10   8      223.97      225.71      5.19 o 
   3  10   8     1187.02     1182.17     16.61 o 
   4  10   8        0.40        0.62      0.42 o 
   5  10   8      289.71      292.93      4.53 o 
   6  10   8       26.61       23.54      1.41 o 
   7  10   8       39.89       43.66      3.03 o 
   8  10   8      120.39      129.18      3.61 o 
   9  10   8        9.80        8.59      1.27 o 
  10  10   8       34.67       38.83      1.54 o 
  11  10   8        9.60       10.05      1.52 o 
  12  10   8        3.39        2.84      1.29 o 
  -9  11   8        7.33        6.79      1.91 o 
  -8  11   8       17.95       17.97      1.85 o 
  -7  11   8        0.31       -0.94      0.94 o 
  -6  11   8       13.34       13.37      2.51 o 
  -5  11   8        4.13        5.10      1.85 o 
  -4  11   8       66.57       64.07      5.51 o 
  -3  11   8       20.70       19.57      2.20 o 
  -2  11   8       55.07       56.42      2.34 o 
  -1  11   8       15.76       11.85      1.22 o 
   0  11   8        7.51        8.37      1.25 o 
   1  11   8      226.52      215.17      4.41 o 
   2  11   8       25.80       22.64      2.55 o 
   3  11   8       75.59       72.05      3.84 o 
   4  11   8      223.95      224.59      4.53 o 
   5  11   8        0.20        0.13      0.44 o 
   6  11   8      122.50      125.50      2.90 o 
   7  11   8       10.17       11.40      1.27 o 
   8  11   8       95.54      107.11      3.30 o 
   9  11   8        2.10       -0.08      0.80 o 
  10  11   8        0.72       -0.38      0.96 o 
  11  11   8        0.00        0.67      0.58 o 
  12  11   8       13.11       16.76      1.97 o 
  -8  12   8        0.52        1.88      1.18 o 
  -7  12   8        0.08       -0.25      1.10 o 
  -6  12   8        0.33       -1.70      1.73 o 
  -5  12   8        0.00       -1.51      1.51 o 
  -4  12   8        0.02       -0.40      0.95 o 
  -3  12   8        1.21        0.77      0.97 o 
  -2  12   8        1.81        1.40      0.91 o 
  -1  12   8        1.65        0.44      0.78 o 
   0  12   8       93.43       85.37      2.68 o 
   1  12   8      272.30      269.32      7.51 o 
   2  12   8      168.67      153.42      6.31 o 
   3  12   8      146.02      145.36      5.96 o 
   4  12   8       35.41       38.13      2.27 o 
   5  12   8        1.06        0.80      0.86 o 
   6  12   8        0.26        0.55      0.93 o 
   7  12   8      183.78      191.37      5.56 o 
   8  12   8       72.35       75.23      3.39 o 
   9  12   8        1.75        0.52      1.00 o 
  10  12   8        6.44        7.09      2.88 o 
  11  12   8       11.01        7.88      2.36 o 
  -7  13   8        1.04        1.24      1.21 o 
  -6  13   8        2.32        0.88      1.94 o 
  -5  13   8        1.84       -1.45      1.68 o 
  -4  13   8      153.05      152.51      4.61 o 
  -3  13   8       18.87       12.00      1.59 o 
  -2  13   8        0.48        0.80      0.93 o 
  -1  13   8       10.05       12.36      1.42 o 
   0  13   8        3.87        6.36      1.07 o 
   1  13   8       92.89       90.80      2.74 o 
   2  13   8       71.00       72.31      4.40 o 
   3  13   8       68.83       71.47      4.25 o 
   4  13   8       13.85       19.56      2.68 o 
   5  13   8        7.07        5.18      1.59 o 
   8  13   8        1.03        1.31      1.48 o 
   9  13   8        8.65        8.54      1.59 o 
  10  13   8        0.25        0.67      1.41 o 
  -5  14   8        4.05        0.74      1.86 o 
  -4  14   8        4.95        7.39      2.70 o 
  -3  14   8        7.16        6.78      1.45 o 
  -2  14   8       62.41       67.09      2.90 o 
  -1  14   8        1.00        2.08      1.06 o 
   0  14   8       25.48       22.71      1.81 o 
   1  14   8       84.42       90.82      3.20 o 
   2  14   8       38.83       36.62      3.86 o 
   3  14   8        1.89        2.51      1.50 o 
   4  14   8        0.32        1.62      1.36 o 
   5  14   8        2.40        0.73      1.34 o 
  -4  15   8        3.27        0.85      1.02 o 
  -3  15   8       14.31       19.49      2.08 o 
  -2  15   8       42.77       40.44      2.57 o 
  -1  15   8        2.30        0.54      2.89 o 
   0  15   8       43.60       39.20      3.80 o 
   1  15   8       13.19        8.98      1.32 o 
   2  15   8        1.52        0.41      0.83 o 
   3  15   8        4.39        5.84      1.99 o 
   4  15   8        6.25       10.53      2.35 o 
   5  15   8        0.71        2.77      1.57 o 
  -1  16   8        8.35        8.37      1.95 o 
   0  16   8       25.76       24.36      3.19 o 
   1  16   8       19.43       16.65      1.73 o 
   2  16   8        3.72        1.73      0.99 o 
   3  16   8        2.36       -0.88      1.36 o 
   4  16   8        1.07       -0.92      1.24 o 
   5  16   8        0.00       -0.42      1.29 o 
  -4 -10   9       23.03       21.62      3.03 o 
  -3 -10   9        3.77        3.48      1.04 o 
  -2 -10   9        0.02        1.36      1.54 o 
  -1 -10   9       18.08       20.42      1.66 o 
   0 -10   9        0.14        1.52      1.04 o 
   1 -10   9        2.57        1.84      1.06 o 
  -7  -9   9        4.42        4.71      2.03 o 
  -6  -9   9        0.03       -0.58      1.58 o 
  -5  -9   9       14.62       10.84      1.45 o 
  -4  -9   9        6.98        7.03      1.02 o 
  -3  -9   9        9.00       11.90      1.34 o 
  -2  -9   9        5.55        4.98      1.77 o 
  -1  -9   9        0.00       -0.10      0.67 o 
   0  -9   9        0.21        0.45      0.71 o 
   1  -9   9        1.50        1.63      0.87 o 
   2  -9   9        5.02        4.40      1.29 o 
   3  -9   9        0.10        0.99      1.09 o 
   4  -9   9        2.00        1.63      1.48 o 
  -8  -8   9        2.46        0.35      1.65 o 
  -7  -8   9        0.16       -0.81      1.31 o 
  -6  -8   9        6.58        9.12      1.32 o 
  -5  -8   9       15.54       20.12      1.38 o 
  -4  -8   9       34.22       32.31      1.72 o 
  -3  -8   9       29.91       27.88      1.78 o 
  -2  -8   9        1.18        1.62      0.85 o 
  -1  -8   9        0.05        0.90      0.83 o 
   0  -8   9       11.49       15.08      1.32 o 
   1  -8   9        0.68        0.75      0.75 o 
   2  -8   9        1.28        2.43      1.12 o 
   3  -8   9        0.07        0.52      0.99 o 
   4  -8   9       36.02       36.11      2.38 o 
   5  -8   9        3.26        2.15      1.14 o 
  -9  -7   9        3.55        7.22      2.10 o 
  -8  -7   9        0.34        1.05      0.69 o 
  -7  -7   9        2.93        4.05      0.78 o 
  -6  -7   9        0.03        0.68      0.66 o 
  -5  -7   9       21.27       22.90      1.40 o 
  -4  -7   9        5.59        6.46      0.88 o 
  -3  -7   9        1.91        3.50      0.87 o 
  -2  -7   9       13.99       16.61      1.36 o 
  -1  -7   9        8.23        9.69      2.10 o 
   0  -7   9       26.06       25.03      3.53 o 
   1  -7   9        0.02       -0.19      0.67 o 
   2  -7   9        7.77        3.71      1.11 o 
   3  -7   9       87.01       91.46      3.28 o 
   4  -7   9       40.20       39.10      2.32 o 
   5  -7   9        0.63        0.66      1.29 o 
   6  -7   9        3.64        2.35      1.35 o 
   7  -7   9        2.19        2.06      1.26 o 
 -10  -6   9        1.73        1.83      0.92 o 
  -9  -6   9        0.23        0.36      0.66 o 
  -8  -6   9       16.09       17.67      1.58 o 
  -7  -6   9        6.02       10.34      1.08 o 
  -6  -6   9        1.30        1.26      0.64 o 
  -5  -6   9        0.06       -0.07      0.64 o 
  -4  -6   9        0.31        1.02      0.59 o 
  -3  -6   9       14.14       17.34      1.43 o 
  -2  -6   9       12.65       16.48      1.76 o 
  -1  -6   9        9.15        9.29      1.38 o 
   0  -6   9       21.93       21.87      1.62 o 
   1  -6   9       10.91        9.63      1.10 o 
   2  -6   9        6.82        4.28      1.07 o 
   3  -6   9        5.97        8.06      1.30 o 
   4  -6   9        0.35       -0.49      0.77 o 
   5  -6   9       40.98       38.32      2.20 o 
   6  -6   9        0.95        0.32      1.12 o 
   7  -6   9        5.31        5.41      1.17 o 
 -11  -5   9        2.67        3.09      1.60 o 
 -10  -5   9        1.17        0.44      0.72 o 
  -9  -5   9        4.54        3.44      0.79 o 
  -8  -5   9        0.63        0.96      0.64 o 
  -7  -5   9       82.10       83.29      2.51 o 
  -6  -5   9       17.42       17.60      1.25 o 
  -5  -5   9        4.70        4.85      0.76 o 
  -4  -5   9        1.15        0.69      0.60 o 
  -3  -5   9        2.46        2.21      0.59 o 
  -2  -5   9       32.35       32.82      1.73 o 
  -1  -5   9        7.43        5.73      0.87 o 
   0  -5   9        0.33       -0.05      0.70 o 
   1  -5   9       86.42       88.49      1.87 o 
   2  -5   9       43.36       38.47      1.80 o 
   3  -5   9      113.97      110.57      3.43 o 
   4  -5   9       39.67       37.63      2.01 o 
   5  -5   9        0.91        1.10      0.64 o 
   6  -5   9        7.44        9.10      1.06 o 
   7  -5   9       19.75       18.88      1.26 o 
   8  -5   9       39.36       35.54      2.16 o 
   9  -5   9        6.69        5.96      1.54 o 
 -11  -4   9       22.00       20.19      1.63 o 
 -10  -4   9       22.06       18.76      1.34 o 
  -9  -4   9        0.55       -0.15      0.60 o 
  -8  -4   9        6.69        8.23      0.91 o 
  -7  -4   9       15.97       16.75      1.14 o 
  -6  -4   9        5.38        5.81      0.75 o 
  -5  -4   9       57.15       52.54      1.61 o 
  -4  -4   9      157.00      149.84      3.41 o 
  -3  -4   9       17.40       12.09      0.98 o 
  -2  -4   9       66.00       58.09      2.20 o 
  -1  -4   9       12.86       13.07      0.80 o 
   0  -4   9      193.12      204.13      2.72 o 
   1  -4   9        2.70        2.89      0.58 o 
   2  -4   9       10.30        9.01      0.86 o 
   3  -4   9      216.39      223.31      3.96 o 
   4  -4   9       23.96       22.04      1.24 o 
   5  -4   9        5.24        7.01      1.04 o 
   6  -4   9        2.53        2.59      0.59 o 
   7  -4   9        0.04        0.90      0.64 o 
   8  -4   9        0.51        0.51      1.34 o 
   9  -4   9        0.74        0.75      2.47 o 
 -12  -3   9        0.08        0.45      1.23 o 
 -11  -3   9        0.02        1.13      0.83 o 
 -10  -3   9        8.68        7.12      1.01 o 
  -9  -3   9        0.45       -0.27      0.56 o 
  -8  -3   9        8.07        8.30      0.89 o 
  -7  -3   9        4.82        4.36      1.19 o 
  -6  -3   9       10.26        7.42      0.78 o 
  -5  -3   9       31.30       33.72      1.26 o 
  -4  -3   9       55.94       52.74      1.40 o 
  -3  -3   9       32.72       32.75      0.91 o 
  -2  -3   9       61.23       55.35      1.38 o 
  -1  -3   9        8.40        9.38      0.58 o 
   0  -3   9        7.40        9.84      0.67 o 
   1  -3   9     1310.53     1314.48     15.04 o 
   2  -3   9      357.83      353.02      4.89 o 
   3  -3   9       30.86       27.16      1.14 o 
   4  -3   9        1.51        0.19      0.52 o 
   5  -3   9       29.93       31.67      1.35 o 
   6  -3   9      119.19      117.93      2.63 o 
   7  -3   9       42.09       46.48      3.71 o 
   8  -3   9       34.68       32.42      2.17 o 
   9  -3   9        0.02       -0.48      0.88 o 
  10  -3   9        9.90       10.23      1.73 o 
 -12  -2   9        0.63        0.18      1.14 o 
 -11  -2   9        0.02        0.10      0.93 o 
 -10  -2   9        5.88        8.63      1.38 o 
  -9  -2   9        0.98        0.65      0.61 o 
  -8  -2   9        0.29        0.57      0.56 o 
  -7  -2   9       30.80       28.59      1.26 o 
  -6  -2   9      105.63       97.49      2.00 o 
  -5  -2   9       44.88       33.60      0.93 o 
  -4  -2   9       83.29       60.86      1.24 o 
  -3  -2   9       35.75       43.81      1.04 o 
  -2  -2   9       15.02       14.65      0.62 o 
  -1  -2   9       34.18       34.15      0.90 o 
   0  -2   9      414.83      409.39      4.50 o 
   1  -2   9      719.02      709.57      7.77 o 
   2  -2   9       26.22       25.36      1.00 o 
   3  -2   9      437.36      415.30      5.53 o 
   4  -2   9       45.86       47.03      1.38 o 
   5  -2   9        0.00        0.21      0.36 o 
   6  -2   9        1.28        0.72      0.51 o 
   7  -2   9        0.69        1.01      0.91 o 
   8  -2   9       23.96       23.34      2.22 o 
   9  -2   9        1.25        0.90      0.96 o 
  10  -2   9        1.75        4.15      1.20 o 
  11  -2   9        0.26       -1.33      1.33 o 
 -12  -1   9        1.83        0.89      1.22 o 
 -11  -1   9        5.43        3.95      1.15 o 
 -10  -1   9        8.75       11.93      1.43 o 
  -9  -1   9       47.57       53.97      1.99 o 
  -8  -1   9       22.65       23.45      1.44 o 
  -7  -1   9      131.07      138.26      2.70 o 
  -6  -1   9        1.22        2.10      0.41 o 
  -5  -1   9       14.17       10.15      0.57 o 
  -4  -1   9        1.26        5.98      0.45 o 
  -3  -1   9      171.89      149.01      1.85 o 
  -2  -1   9      171.11      184.82      2.12 o 
  -1  -1   9      123.85      113.90      1.46 o 
   0  -1   9        2.17        3.20      0.41 o 
   1  -1   9      124.79      125.99      1.82 o 
   2  -1   9      483.08      456.87      4.86 o 
   3  -1   9      407.54      413.35      4.57 o 
   4  -1   9      262.77      249.53      3.33 o 
   5  -1   9       71.43       64.91      1.40 o 
   6  -1   9       36.98       36.56      1.41 o 
   7  -1   9       16.57       20.07      1.23 o 
   8  -1   9      122.91      130.40      3.26 o 
   9  -1   9        0.18        1.19      0.97 o 
  10  -1   9        0.38       -0.68      0.86 o 
  11  -1   9        8.71        5.80      2.21 o 
 -12   0   9        0.95        0.58      1.19 o 
 -11   0   9        0.26       -0.59      0.86 o 
 -10   0   9        3.44        2.95      0.99 o 
  -9   0   9       24.35       25.91      1.73 o 
  -8   0   9        8.51        8.87      0.69 o 
  -7   0   9       80.50       72.78      1.57 o 
  -6   0   9      103.32       84.90      1.52 o 
  -5   0   9       83.86       64.29      1.27 o 
  -4   0   9       44.19       40.16      0.87 o 
  -3   0   9       60.48       66.28      1.31 o 
  -2   0   9      149.96      145.32      1.65 o 
  -1   0   9       77.60       56.27      1.03 o 
   0   0   9     2179.85     2167.64     17.22 o 
   1   0   9      172.38      146.70      1.74 o 
   2   0   9        6.76        5.23      0.47 o 
   3   0   9        9.98        9.97      0.58 o 
   4   0   9       74.16       78.42      1.36 o 
   5   0   9      647.52      620.63      7.27 o 
   6   0   9       56.66       49.65      1.58 o 
   7   0   9      144.05      140.95      2.86 o 
   8   0   9       34.64       32.65      2.20 o 
   9   0   9      109.93      116.32      2.73 o 
  10   0   9       15.89       19.04      1.53 o 
  11   0   9        0.77        1.34      1.04 o 
  12   0   9        4.42        1.62      1.55 o 
 -12   1   9       11.56       16.17      2.05 o 
 -11   1   9        5.05        7.40      1.76 o 
 -10   1   9        1.82        2.00      0.90 o 
  -9   1   9        5.47        6.56      0.80 o 
  -8   1   9        0.78        0.05      0.57 o 
  -7   1   9       51.09       44.58      1.23 o 
  -6   1   9      147.85      132.76      2.19 o 
  -5   1   9      282.00      249.55      3.29 o 
  -4   1   9      114.99       97.52      1.66 o 
  -3   1   9       33.44       38.01      0.77 o 
  -2   1   9        2.74        3.62      0.39 o 
  -1   1   9       28.06       29.03      0.71 o 
   0   1   9       26.48       18.76      0.60 o 
   1   1   9       55.44       74.20      1.22 o 
   2   1   9        8.01        8.21      0.42 o 
   3   1   9       18.60       15.37      0.84 o 
   4   1   9      227.45      225.59      3.22 o 
   5   1   9      106.69      101.35      1.98 o 
   6   1   9       29.32       28.69      1.15 o 
   7   1   9       56.75       57.98      1.77 o 
   8   1   9       82.01       83.50      2.18 o 
   9   1   9       55.58       51.68      2.14 o 
  10   1   9       33.23       28.58      1.57 o 
  11   1   9        5.64        3.57      0.84 o 
  12   1   9        1.96        0.87      1.54 o 
 -12   2   9        4.36        4.22      1.40 o 
 -11   2   9       24.03       23.23      2.38 o 
 -10   2   9        1.09        0.37      0.80 o 
  -9   2   9        0.76        0.55      0.66 o 
  -8   2   9        8.42        7.42      0.82 o 
  -7   2   9       26.57       26.49      1.33 o 
  -6   2   9       34.24       34.51      1.16 o 
  -5   2   9      218.95      215.23      2.68 o 
  -4   2   9      224.13      227.88      2.45 o 
  -3   2   9        5.04        5.50      0.62 o 
  -2   2   9      629.16      581.54      5.98 o 
  -1   2   9      219.52      203.36      2.16 o 
   0   2   9      101.54      102.92      1.30 o 
   1   2   9       53.84       54.41      1.04 o 
   2   2   9        0.52        0.22      0.28 o 
   3   2   9        6.51        7.03      0.79 o 
   4   2   9       16.22       14.60      0.91 o 
   5   2   9       22.32       21.64      0.97 o 
   6   2   9       12.53       12.68      0.84 o 
   7   2   9      126.88      122.65      2.31 o 
   8   2   9        1.11        0.90      0.61 o 
   9   2   9       54.23       54.78      2.16 o 
  10   2   9        8.05        7.36      0.94 o 
  11   2   9        8.07        5.93      0.94 o 
  12   2   9        7.64        5.84      1.25 o 
 -12   3   9        5.35        4.68      1.34 o 
 -11   3   9        1.60        1.72      1.04 o 
 -10   3   9        2.24        2.60      0.80 o 
  -9   3   9       58.55       59.94      2.10 o 
  -8   3   9        1.17        0.58      0.61 o 
  -7   3   9      154.07      141.00      2.58 o 
  -6   3   9       54.04       48.92      1.36 o 
  -5   3   9        2.01        2.73      0.52 o 
  -4   3   9      165.34      165.20      1.92 o 
  -3   3   9        7.43        5.88      0.43 o 
  -2   3   9      116.84       94.71      1.41 o 
  -1   3   9       56.86       46.40      1.16 o 
   0   3   9      245.70      229.95      2.57 o 
   1   3   9       14.30        8.17      0.49 o 
   2   3   9       87.17       86.56      1.28 o 
   3   3   9       21.86       29.11      1.14 o 
   4   3   9       56.97       51.18      1.49 o 
   5   3   9       46.59       42.94      1.42 o 
   6   3   9        1.52        2.85      0.71 o 
   7   3   9       59.69       54.30      1.71 o 
   8   3   9        1.84        1.01      0.55 o 
   9   3   9        6.00        5.48      0.94 o 
  10   3   9       29.29       26.21      1.83 o 
  11   3   9       11.94       10.54      1.36 o 
  12   3   9       51.31       56.91      2.52 o 
 -12   4   9       92.66      103.40      4.10 o 
 -11   4   9        0.51        0.70      0.72 o 
 -10   4   9        4.71        5.68      0.93 o 
  -9   4   9        4.69        3.11      0.79 o 
  -8   4   9       93.64       85.83      2.45 o 
  -7   4   9       95.78       93.90      2.26 o 
  -6   4   9        1.32        0.77      0.59 o 
  -5   4   9        8.93        8.53      0.63 o 
  -4   4   9       82.69       77.62      1.36 o 
  -3   4   9       70.69       73.53      1.39 o 
  -2   4   9      255.45      241.47      3.16 o 
  -1   4   9       35.09       39.46      1.54 o 
   0   4   9       16.35       15.10      0.56 o 
   1   4   9       46.07       58.39      1.14 o 
   2   4   9        5.71        3.22      0.36 o 
   3   4   9       24.18       31.74      1.21 o 
   4   4   9       29.90       27.44      1.10 o 
   5   4   9        4.29        4.72      0.61 o 
   6   4   9       14.27       12.91      1.18 o 
   7   4   9       13.23       13.90      1.18 o 
   8   4   9       12.95       12.32      1.25 o 
   9   4   9        1.39        0.89      0.79 o 
  10   4   9        0.22        0.71      0.68 o 
  11   4   9       30.54       32.92      2.01 o 
  12   4   9        0.22        0.30      0.82 o 
  13   4   9        0.68        0.17      1.11 o 
 -11   5   9       20.29       24.09      2.41 o 
 -10   5   9        6.19        7.89      0.98 o 
  -9   5   9        7.00        7.60      0.94 o 
  -8   5   9        6.96        7.51      1.04 o 
  -7   5   9      179.48      166.07      3.47 o 
  -6   5   9       44.71       36.54      2.13 o 
  -5   5   9        9.70       11.05      0.99 o 
  -4   5   9       22.70       20.44      1.07 o 
  -3   5   9       21.34       19.06      0.92 o 
  -2   5   9      336.00      313.24      4.35 o 
  -1   5   9      389.75      373.08      5.09 o 
   0   5   9       37.87       32.87      0.97 o 
   1   5   9      264.34      268.49      3.16 o 
   2   5   9        1.71        1.15      0.34 o 
   3   5   9       15.54       10.23      1.27 o 
   4   5   9       34.53       23.65      1.00 o 
   5   5   9       27.04       23.08      1.06 o 
   6   5   9       73.50       67.64      1.76 o 
   7   5   9        5.08        3.01      1.01 o 
   8   5   9       33.98       32.71      1.63 o 
   9   5   9       13.10       14.43      1.15 o 
  10   5   9       49.01       49.46      2.09 o 
  11   5   9        0.07        0.04      0.73 o 
  12   5   9        6.84        4.22      1.09 o 
  13   5   9       11.92        9.31      1.66 o 
 -11   6   9        2.42        3.58      1.54 o 
 -10   6   9        1.33        3.60      1.56 o 
  -9   6   9        0.69        2.73      1.39 o 
  -8   6   9       18.27       16.72      2.07 o 
  -7   6   9        0.00        0.02      0.81 o 
  -6   6   9       26.48       24.83      1.74 o 
  -5   6   9      109.48       87.18      2.30 o 
  -4   6   9        2.09        3.95      0.60 o 
  -3   6   9       48.94       46.20      1.24 o 
  -2   6   9      568.30      553.09      9.41 o 
  -1   6   9       29.15       24.59      1.22 o 
   0   6   9       59.38       43.52      1.66 o 
   1   6   9       93.95       95.06      1.67 o 
   2   6   9       14.61       14.01      0.75 o 
   3   6   9        2.76        4.35      0.46 o 
   4   6   9       54.38       50.61      1.94 o 
   5   6   9       75.69       77.14      3.29 o 
   6   6   9       40.07       32.23      1.75 o 
   7   6   9       67.20       63.42      1.74 o 
   8   6   9       19.37       18.08      1.12 o 
   9   6   9        2.81        3.20      0.83 o 
  10   6   9       30.04       30.32      2.04 o 
  11   6   9        5.63        6.21      2.36 o 
  12   6   9        3.72        4.70      1.23 o 
  13   6   9        3.85        3.39      1.32 o 
 -11   7   9        0.22        0.51      1.43 o 
 -10   7   9        7.36        2.49      1.46 o 
  -9   7   9       26.99       33.88      2.75 o 
  -8   7   9        6.44        8.84      1.78 o 
  -7   7   9        2.19        2.81      0.99 o 
  -6   7   9       55.25       49.01      2.45 o 
  -5   7   9        0.36        1.93      0.64 o 
  -4   7   9      111.38       93.86      2.36 o 
  -3   7   9       29.33       36.64      2.00 o 
  -2   7   9       47.14       48.79      1.66 o 
  -1   7   9       87.27       82.34      2.14 o 
   0   7   9      326.89      322.26      5.28 o 
   1   7   9      904.84      866.73     10.54 o 
   2   7   9      297.76      284.92      4.40 o 
   3   7   9       76.68       71.60      1.36 o 
   4   7   9       30.65       27.00      1.39 o 
   5   7   9       71.07       60.20      1.41 o 
   6   7   9       62.17       52.33      1.41 o 
   7   7   9        0.74        0.78      0.41 o 
   8   7   9       26.36       25.80      1.69 o 
   9   7   9       29.08       24.06      2.19 o 
  10   7   9        0.25       -0.52      0.64 o 
  11   7   9       58.52       66.98      4.17 o 
  12   7   9        0.33        0.63      0.97 o 
  13   7   9        1.96        0.62      1.45 o 
 -10   8   9       11.94       12.84      2.15 o 
  -9   8   9        2.20        3.34      1.57 o 
  -8   8   9        5.77        6.73      1.71 o 
  -7   8   9       10.66       12.36      1.84 o 
  -6   8   9        0.69       -0.83      1.65 o 
  -5   8   9        1.74        1.65      0.67 o 
  -4   8   9        1.37        0.97      0.74 o 
  -3   8   9        7.01        5.23      1.02 o 
  -2   8   9       39.76       39.15      1.77 o 
  -1   8   9       16.10       14.61      1.04 o 
   0   8   9       43.45       36.70      1.19 o 
   1   8   9        0.14       -0.10      0.53 o 
   2   8   9      144.67      139.46      2.55 o 
   3   8   9      202.44      182.11      2.83 o 
   4   8   9      203.59      196.03      5.45 o 
   5   8   9       43.86       41.74      1.88 o 
   6   8   9       65.38       59.27      2.19 o 
   7   8   9       22.73       22.70      1.02 o 
   8   8   9       36.13       36.19      1.52 o 
   9   8   9       24.80       27.22      1.56 o 
  10   8   9       13.89       12.32      1.22 o 
  11   8   9       36.87       41.25      3.20 o 
  12   8   9        8.78        8.10      1.42 o 
 -10   9   9        0.03       -0.20      1.49 o 
  -9   9   9        3.04        5.33      1.73 o 
  -8   9   9       10.14       12.66      2.07 o 
  -7   9   9        0.64       -0.43      1.78 o 
  -6   9   9        1.52       -0.29      0.84 o 
  -5   9   9        3.29        5.16      0.98 o 
  -4   9   9        0.66        0.21      0.72 o 
  -3   9   9        8.04        6.30      1.47 o 
  -2   9   9       19.74       11.90      1.64 o 
  -1   9   9       25.19       20.85      1.44 o 
   0   9   9       23.47       20.88      1.11 o 
   1   9   9        0.28        0.79      0.53 o 
   2   9   9      238.56      219.35      4.21 o 
   3   9   9        5.07        5.07      0.97 o 
   4   9   9        0.01       -0.39      0.39 o 
   5   9   9      110.95      111.86      2.99 o 
   6   9   9       19.25       19.25      1.28 o 
   7   9   9       37.90       35.73      1.57 o 
   8   9   9       35.05       40.18      1.45 o 
   9   9   9       47.63       54.88      1.90 o 
  10   9   9       37.59       41.68      1.94 o 
  11   9   9        0.17        0.16      0.79 o 
  12   9   9       72.27       87.07      5.00 o 
  -9  10   9        0.01        1.59      1.49 o 
  -8  10   9        0.03       -1.63      1.63 o 
  -7  10   9       13.66       12.82      1.57 o 
  -6  10   9       16.23       18.53      2.10 o 
  -5  10   9        1.70        1.94      1.50 o 
  -4  10   9       10.67        5.55      1.36 o 
  -3  10   9        4.46        6.50      1.51 o 
  -2  10   9       10.55       10.25      1.38 o 
  -1  10   9        0.10       -0.34      0.59 o 
   0  10   9       18.53       20.41      1.34 o 
   1  10   9        0.08        0.23      0.49 o 
   2  10   9        2.53        0.81      0.66 o 
   3  10   9       76.59       74.38      2.25 o 
   4  10   9       91.05       91.15      2.19 o 
   5  10   9       25.74       26.36      1.38 o 
   6  10   9       85.90       80.33      2.26 o 
   7  10   9       13.66       12.76      1.15 o 
   8  10   9       26.86       27.53      2.37 o 
   9  10   9       36.65       40.01      2.81 o 
  10  10   9        1.99        1.45      0.65 o 
  11  10   9       30.84       30.08      2.21 o 
  12  10   9       41.54       41.38      2.93 o 
  -8  11   9        1.86        0.89      1.16 o 
  -7  11   9        0.14       -0.26      1.08 o 
  -6  11   9       21.10       19.26      2.81 o 
  -5  11   9        1.02        1.39      1.61 o 
  -4  11   9        4.60        0.38      0.89 o 
  -3  11   9        6.17        8.63      2.36 o 
  -2  11   9        0.07       -0.71      0.71 o 
  -1  11   9       31.53       31.49      1.83 o 
   0  11   9        0.10        0.85      0.65 o 
   1  11   9       55.31       49.06      1.75 o 
   2  11   9       12.25        9.52      1.78 o 
   3  11   9       34.03       31.47      1.85 o 
   4  11   9        0.46        0.76      0.64 o 
   5  11   9       17.74       15.58      1.73 o 
   6  11   9       41.33       46.52      3.02 o 
   7  11   9      130.55      130.97      3.10 o 
   8  11   9       88.86       95.84      2.73 o 
   9  11   9        7.82        6.64      1.22 o 
  10  11   9       18.09       18.98      1.85 o 
  11  11   9        4.53        3.35      0.91 o 
  -7  12   9        3.25        2.13      1.17 o 
  -6  12   9       14.39       15.41      2.67 o 
  -5  12   9       51.54       46.19      3.64 o 
  -4  12   9       93.46      101.59      4.72 o 
  -3  12   9       78.28       75.90      2.98 o 
  -2  12   9        3.73        3.28      0.99 o 
  -1  12   9        2.17        2.55      1.14 o 
   0  12   9        9.31        7.45      1.08 o 
   1  12   9       57.20       65.19      3.98 o 
   2  12   9      310.59      311.49      9.84 o 
   3  12   9       83.72       92.27      4.62 o 
   4  12   9       18.46       21.76      2.12 o 
   5  12   9       45.04       49.06      3.74 o 
   6  12   9       28.74       29.95      2.24 o 
   7  12   9       48.83       51.36      1.98 o 
   8  12   9        0.74        0.10      0.77 o 
   9  12   9        1.65        1.98      0.89 o 
  10  12   9        2.18       -0.13      1.01 o 
  -6  13   9        7.08        6.82      2.39 o 
  -5  13   9        9.41        7.95      2.18 o 
  -4  13   9       16.33       19.53      2.65 o 
  -3  13   9      154.59      158.80      4.68 o 
  -2  13   9       12.46       16.60      1.71 o 
  -1  13   9        0.80        0.10      1.70 o 
   0  13   9        1.67       -0.17      0.95 o 
   1  13   9        5.57        3.33      0.86 o 
   2  13   9      153.12      166.07      6.81 o 
   3  13   9       40.28       39.57      3.29 o 
   4  13   9        2.82        2.11      1.00 o 
   5  13   9       10.23       10.18      1.56 o 
   7  13   9       17.49       17.54      2.71 o 
   8  13   9        3.44        5.87      1.95 o 
   9  13   9        0.23       -0.76      0.76 o 
  10  13   9        1.91        1.32      0.95 o 
  -5  14   9        9.00        4.31      2.10 o 
  -4  14   9       22.07       21.34      2.75 o 
  -3  14   9        1.75        0.43      2.47 o 
  -2  14   9       30.77       38.24      2.46 o 
  -1  14   9        0.65       -0.40      0.89 o 
   0  14   9      155.89      168.01      4.47 o 
   1  14   9      126.22      122.89      3.49 o 
   2  14   9       21.24       18.59      2.82 o 
   3  14   9        1.61        2.93      1.47 o 
   4  14   9        2.18        4.01      1.57 o 
   5  14   9       10.23        9.69      2.10 o 
  -3  15   9        7.15       10.82      1.68 o 
  -2  15   9       43.39       47.62      2.75 o 
  -1  15   9      190.49      209.88      5.52 o 
   0  15   9      285.44      303.34      8.21 o 
   1  15   9       99.40       91.55      3.13 o 
   2  15   9       34.17       35.35      5.13 o 
   3  15   9        7.35       11.45      2.43 o 
   4  15   9        1.33        1.32      1.39 o 
   5  15   9        1.76        3.40      1.65 o 
  -1  16   9       33.83       34.99      2.94 o 
   0  16   9       52.89       59.75      2.88 o 
   1  16   9       22.00       23.48      3.72 o 
   2  16   9       33.75       33.67      3.65 o 
   3  16   9        4.71        7.17      2.15 o 
   4  16   9       12.88       14.38      2.67 o 
   5  16   9       26.74       28.67      3.73 o 
  -5  -9  10        1.25        1.25      1.05 o 
  -4  -9  10       67.15       76.31      5.05 o 
  -3  -9  10       36.78       38.54      2.37 o 
  -2  -9  10        0.31        0.03      0.82 o 
  -1  -9  10        0.35        0.36      0.96 o 
   0  -9  10       10.74        9.40      1.49 o 
   1  -9  10        0.09        0.21      1.28 o 
   2  -9  10        0.00       -0.58      1.31 o 
  -7  -8  10        0.74        1.27      1.06 o 
  -6  -8  10        3.13        2.94      2.42 o 
  -5  -8  10       29.08       34.03      2.07 o 
  -4  -8  10        2.95        2.63      0.95 o 
  -3  -8  10        0.53       -0.36      0.80 o 
  -2  -8  10        2.09        0.91      0.87 o 
  -1  -8  10        0.87        0.90      1.01 o 
   0  -8  10        0.38       -0.01      0.76 o 
   1  -8  10        1.71        2.08      1.03 o 
   2  -8  10        3.84        3.90      1.22 o 
   3  -8  10        0.88        0.32      1.06 o 
   4  -8  10        6.55        6.43      1.69 o 
  -8  -7  10       18.15       19.27      3.73 o 
  -7  -7  10        1.92        2.76      0.92 o 
  -6  -7  10        7.56        7.94      2.73 o 
  -5  -7  10       28.69       30.72      1.83 o 
  -4  -7  10       22.86       24.25      1.70 o 
  -3  -7  10       44.26       49.35      2.07 o 
  -2  -7  10        0.67        2.00      0.83 o 
  -1  -7  10        1.99        2.11      0.84 o 
   0  -7  10        2.02        0.83      0.95 o 
   1  -7  10        0.58       -0.55      0.70 o 
   2  -7  10        2.43        1.56      1.06 o 
   3  -7  10        0.69        0.99      0.96 o 
   4  -7  10       33.54       35.01      2.24 o 
   5  -7  10        3.46        1.50      1.08 o 
   6  -7  10        1.35        1.60      1.44 o 
  -9  -6  10        0.04        0.98      0.97 o 
  -8  -6  10       13.75       13.65      1.41 o 
  -7  -6  10       26.68       27.64      3.67 o 
  -6  -6  10        0.23        0.14      0.82 o 
  -5  -6  10        0.00        0.50      0.69 o 
  -4  -6  10        8.57        7.20      1.04 o 
  -3  -6  10       46.42       48.79      1.99 o 
  -2  -6  10       10.30       12.99      1.27 o 
  -1  -6  10        6.44        6.28      1.17 o 
   0  -6  10       31.27       28.31      2.00 o 
   1  -6  10        0.20       -0.75      0.75 o 
   2  -6  10        2.25        1.06      1.12 o 
   3  -6  10        8.75        7.97      1.54 o 
   4  -6  10        0.03       -0.09      0.91 o 
   5  -6  10        1.23        0.49      0.89 o 
   6  -6  10        0.73        0.31      0.69 o 
   7  -6  10        0.04       -0.32      1.00 o 
 -10  -5  10        3.63        2.76      0.97 o 
  -9  -5  10        2.24        0.43      0.80 o 
  -8  -5  10        2.36        2.27      0.87 o 
  -7  -5  10        4.71        4.46      0.95 o 
  -6  -5  10       38.54       40.26      1.89 o 
  -5  -5  10       15.74       14.02      1.26 o 
  -4  -5  10        0.42       -0.28      0.46 o 
  -3  -5  10       31.57       32.41      3.18 o 
  -2  -5  10        0.08       -0.23      0.69 o 
  -1  -5  10      336.15      353.77      6.13 o 
   0  -5  10        2.63        2.33      1.19 o 
   1  -5  10        0.88        0.45      0.76 o 
   2  -5  10        0.99        0.37      0.56 o 
   3  -5  10       13.11       11.61      0.97 o 
   4  -5  10        7.32        8.54      0.91 o 
   5  -5  10        0.08       -0.16      0.61 o 
   6  -5  10       12.13       13.10      0.93 o 
   7  -5  10        2.26        2.91      0.78 o 
   8  -5  10        3.25        2.00      1.27 o 
 -11  -4  10        0.21        0.69      1.28 o 
 -10  -4  10       15.96       13.63      1.67 o 
  -9  -4  10        1.55        1.49      1.14 o 
  -8  -4  10        0.97        1.75      0.84 o 
  -7  -4  10        0.48        0.51      0.72 o 
  -6  -4  10       20.04       18.42      1.40 o 
  -5  -4  10        0.98       -0.60      0.60 o 
  -4  -4  10        0.79        0.74      0.63 o 
  -3  -4  10        5.78        4.38      0.81 o 
  -2  -4  10       38.08       36.38      1.59 o 
  -1  -4  10      133.93      142.77      2.52 o 
   0  -4  10        4.27        4.68      0.65 o 
   1  -4  10       58.05       53.95      1.54 o 
   2  -4  10       11.54        9.79      0.94 o 
   3  -4  10       30.30       27.06      2.14 o 
   4  -4  10       41.79       46.91      2.08 o 
   5  -4  10        0.10       -0.05      0.59 o 
   6  -4  10        8.78        9.18      0.98 o 
   7  -4  10       25.61       23.54      1.94 o 
   8  -4  10        4.68        5.22      1.27 o 
   9  -4  10        0.09        2.00      1.39 o 
 -11  -3  10        2.35        1.82      1.43 o 
 -10  -3  10        7.00        9.43      1.40 o 
  -9  -3  10       36.89       33.99      2.18 o 
  -8  -3  10        4.89        4.69      1.54 o 
  -7  -3  10       44.03       46.13      3.07 o 
  -6  -3  10        6.51        7.95      1.00 o 
  -5  -3  10       12.98       13.29      1.25 o 
  -4  -3  10       27.19       30.71      1.49 o 
  -3  -3  10        0.76        1.03      0.48 o 
  -2  -3  10        9.17        9.01      0.79 o 
  -1  -3  10        0.04        0.09      0.41 o 
   0  -3  10       54.25       48.85      1.47 o 
   1  -3  10      229.61      245.31      3.79 o 
   2  -3  10        2.49        2.66      0.59 o 
   3  -3  10        0.14        0.44      0.47 o 
   4  -3  10        8.01        7.40      0.84 o 
   5  -3  10        0.15        0.84      0.62 o 
   6  -3  10        0.24        0.87      0.59 o 
   7  -3  10       73.67       71.02      2.96 o 
   8  -3  10        3.14        1.28      1.00 o 
   9  -3  10        0.78        2.04      1.26 o 
 -11  -2  10        0.64       -0.47      1.12 o 
 -10  -2  10        3.05        3.74      1.36 o 
  -9  -2  10        2.86        1.48      1.22 o 
  -8  -2  10       85.74       89.16      3.16 o 
  -7  -2  10       32.95       31.12      2.22 o 
  -6  -2  10        0.79        1.02      0.65 o 
  -5  -2  10        5.08        5.15      0.61 o 
  -4  -2  10        0.05       -0.13      0.38 o 
  -3  -2  10        9.85        9.08      0.68 o 
  -2  -2  10       10.48       10.55      0.93 o 
  -1  -2  10       10.10        8.04      0.72 o 
   0  -2  10       40.11       36.03      1.75 o 
   1  -2  10      279.33      279.75      4.12 o 
   2  -2  10      175.18      172.42      2.94 o 
   3  -2  10       99.99       98.08      2.06 o 
   4  -2  10       55.50       57.23      1.66 o 
   5  -2  10       17.32       17.24      0.81 o 
   6  -2  10       41.84       44.00      2.52 o 
   7  -2  10       49.22       50.63      2.49 o 
   8  -2  10        1.09        2.32      1.08 o 
   9  -2  10        1.04        1.36      0.99 o 
  10  -2  10        0.11        0.00      0.95 o 
 -11  -1  10        9.06        9.20      1.82 o 
 -10  -1  10        5.48        5.61      1.54 o 
  -9  -1  10       17.66       19.16      2.16 o 
  -8  -1  10        3.79        1.63      1.16 o 
  -7  -1  10       18.25       13.34      1.37 o 
  -6  -1  10       56.25       59.93      1.71 o 
  -5  -1  10        0.14       -0.45      0.45 o 
  -4  -1  10        0.22       -0.27      0.52 o 
  -3  -1  10       48.95       44.61      1.26 o 
  -2  -1  10       16.19       18.43      0.80 o 
  -1  -1  10       34.50       38.15      1.20 o 
   0  -1  10      171.60      158.09      2.45 o 
   1  -1  10      191.03      187.69      3.01 o 
   2  -1  10        0.01        0.57      0.38 o 
   3  -1  10      348.49      346.89      3.99 o 
   4  -1  10        4.41        6.92      0.60 o 
   5  -1  10       76.66       65.89      1.87 o 
   6  -1  10       30.29       26.02      1.41 o 
   7  -1  10       35.83       32.56      1.48 o 
   8  -1  10       15.39       18.38      2.79 o 
   9  -1  10        0.43       -0.62      0.89 o 
  10  -1  10        0.00        0.36      1.42 o 
  11  -1  10       23.57       19.92      2.68 o 
 -12   0  10       14.94       18.05      2.34 o 
 -11   0  10        6.78        8.47      1.69 o 
 -10   0  10        3.95        3.37      1.32 o 
  -9   0  10        3.34        3.26      1.17 o 
  -8   0  10        2.91        2.30      1.06 o 
  -7   0  10      190.42      191.55      3.22 o 
  -6   0  10       23.64       19.88      1.21 o 
  -5   0  10       76.11       68.30      1.89 o 
  -4   0  10        9.63       10.96      0.87 o 
  -3   0  10        0.67        0.64      0.34 o 
  -2   0  10        0.04        0.22      0.32 o 
  -1   0  10      260.60      244.74      2.65 o 
   0   0  10     1380.36     1345.64     12.90 o 
   1   0  10       75.54       64.54      1.30 o 
   2   0  10       21.17       15.38      0.72 o 
   3   0  10        1.72        1.66      0.38 o 
   4   0  10        0.01       -0.15      0.49 o 
   5   0  10        8.95        9.33      0.83 o 
   6   0  10        5.08        3.35      0.73 o 
   7   0  10        8.09        4.49      0.78 o 
   8   0  10        8.53        6.64      0.90 o 
   9   0  10        3.12        3.07      0.90 o 
  10   0  10        2.58        4.10      2.28 o 
  11   0  10        3.73        2.86      1.19 o 
 -12   1  10       18.71       25.26      2.56 o 
 -11   1  10       25.43       21.59      2.32 o 
 -10   1  10        1.73        2.11      1.05 o 
  -9   1  10        0.13       -0.08      0.78 o 
  -8   1  10        4.37        5.01      0.87 o 
  -7   1  10        1.33        3.56      0.66 o 
  -6   1  10        0.02        1.21      0.46 o 
  -5   1  10       49.41       44.67      1.34 o 
  -4   1  10       51.11       44.76      2.47 o 
  -3   1  10        0.01        1.42      0.38 o 
  -2   1  10      126.81      105.67      1.58 o 
  -1   1  10        1.68        1.75      0.49 o 
   0   1  10       69.82       62.95      1.07 o 
   1   1  10      389.87      357.45      3.64 o 
   2   1  10      127.50      128.46      1.81 o 
   3   1  10       48.42       40.64      1.23 o 
   4   1  10       98.03       77.97      1.90 o 
   5   1  10        1.28        0.25      0.51 o 
   6   1  10       18.29       18.97      1.06 o 
   7   1  10       74.64       77.55      2.08 o 
   8   1  10        6.46        4.73      0.80 o 
   9   1  10       34.22       35.25      2.52 o 
  10   1  10       64.75       72.48      2.23 o 
  11   1  10        3.66        3.09      1.09 o 
  12   1  10        4.73        6.68      1.86 o 
 -12   2  10        0.45        0.18      1.04 o 
 -11   2  10        1.61        1.54      1.11 o 
 -10   2  10       96.58       89.67      3.86 o 
  -9   2  10        7.08        5.69      1.08 o 
  -8   2  10        0.05        0.59      0.66 o 
  -7   2  10        0.94        1.01      0.56 o 
  -6   2  10       17.22       14.44      1.02 o 
  -5   2  10      170.18      177.95      2.93 o 
  -4   2  10        0.10        0.72      0.34 o 
  -3   2  10      411.85      389.38      8.74 o 
  -2   2  10      528.52      496.76      5.17 o 
  -1   2  10      905.63      851.33     12.07 o 
   0   2  10      101.61       76.20      1.18 o 
   1   2  10       30.89       34.93      0.97 o 
   2   2  10       11.95        8.18      0.69 o 
   3   2  10        7.26        3.63      0.55 o 
   4   2  10      420.81      345.74      4.49 o 
   5   2  10       59.06       41.50      1.42 o 
   6   2  10        8.96        4.21      0.80 o 
   7   2  10        8.37        8.96      0.83 o 
   8   2  10       63.60       69.02      1.99 o 
   9   2  10        1.00        0.67      0.64 o 
  10   2  10        3.41        3.78      0.81 o 
  11   2  10        2.02        1.81      0.85 o 
  12   2  10       16.89       17.11      1.95 o 
 -12   3  10        9.22        9.56      1.61 o 
 -11   3  10        3.04        3.79      1.21 o 
 -10   3  10        2.64        3.09      0.85 o 
  -9   3  10       24.95       23.20      1.44 o 
  -8   3  10      139.78      131.53      3.25 o 
  -7   3  10       62.51       55.34      1.75 o 
  -6   3  10      147.43      130.90      2.74 o 
  -5   3  10        0.25        1.21      0.44 o 
  -4   3  10        7.75        7.59      0.54 o 
  -3   3  10      533.07      532.65      6.10 o 
  -2   3  10      200.94      184.52      2.31 o 
  -1   3  10     1085.10     1010.44     11.88 o 
   0   3  10      139.00      141.79      2.04 o 
   1   3  10        5.95        6.34      0.48 o 
   2   3  10        9.60       13.76      0.79 o 
   3   3  10       48.03       46.86      1.43 o 
   4   3  10       43.46       36.65      1.63 o 
   5   3  10        8.66       10.85      1.10 o 
   6   3  10        0.68        0.02      0.42 o 
   7   3  10       25.51       27.17      1.42 o 
   8   3  10        8.02        7.96      0.94 o 
   9   3  10        0.32       -0.62      0.63 o 
  10   3  10        3.49        4.36      0.97 o 
  11   3  10        7.94        3.67      1.10 o 
  12   3  10        1.48        0.32      1.21 o 
 -11   4  10        0.36        0.33      0.76 o 
 -10   4  10        0.00        0.50      0.71 o 
  -9   4  10        0.00        0.59      1.51 o 
  -8   4  10       46.68       47.52      2.79 o 
  -7   4  10       27.97       25.12      1.88 o 
  -6   4  10      100.44       99.86      2.88 o 
  -5   4  10        0.02       -0.28      0.35 o 
  -4   4  10        7.16        6.87      0.66 o 
  -3   4  10     1221.36     1180.13     16.67 o 
  -2   4  10      217.33      200.29      4.62 o 
  -1   4  10       46.22       49.83      1.23 o 
   0   4  10      108.62      107.93      2.21 o 
   1   4  10        1.65        0.82      0.35 o 
   2   4  10      190.39      125.30      2.46 o 
   3   4  10       12.83        6.75      0.71 o 
   4   4  10       36.96       33.13      1.25 o 
   5   4  10       33.33       33.79      1.30 o 
   6   4  10        3.11        1.83      0.60 o 
   7   4  10        0.00        0.37      0.52 o 
   8   4  10        0.01        0.27      0.53 o 
   9   4  10       11.49        9.83      1.17 o 
  10   4  10        0.74        0.33      0.71 o 
  11   4  10        0.06       -0.06      0.76 o 
  12   4  10       27.86       29.55      2.10 o 
 -11   5  10       25.03       30.62      2.58 o 
 -10   5  10       11.46       11.16      1.95 o 
  -9   5  10       27.14       20.98      2.31 o 
  -8   5  10      174.40      172.60      3.69 o 
  -7   5  10        6.76        4.96      1.47 o 
  -6   5  10       59.57       53.21      1.87 o 
  -5   5  10        1.58        2.09      0.67 o 
  -4   5  10       21.64       22.01      1.13 o 
  -3   5  10      669.43      625.66      7.29 o 
  -2   5  10       82.14       71.50      2.32 o 
  -1   5  10     2041.06     2005.11     37.05 o 
   0   5  10       59.84       56.65      1.50 o 
   1   5  10        3.66        0.96      0.39 o 
   2   5  10       39.74       47.15      1.40 o 
   3   5  10       57.41       55.69      1.92 o 
   4   5  10       81.05       48.17      1.46 o 
   5   5  10       19.03       20.85      1.12 o 
   6   5  10        1.99        1.28      0.52 o 
   7   5  10        1.74        1.12      0.53 o 
   8   5  10        0.49        0.71      0.59 o 
   9   5  10        0.43        0.64      0.65 o 
  10   5  10        4.84        6.46      1.31 o 
  11   5  10       18.83       23.98      1.83 o 
  12   5  10        5.80        4.69      1.14 o 
 -11   6  10        8.59       13.26      2.13 o 
 -10   6  10        9.51       12.20      2.07 o 
  -9   6  10        1.49        2.20      1.41 o 
  -8   6  10       34.10       31.14      2.63 o 
  -7   6  10       33.32       31.80      1.89 o 
  -6   6  10       15.39       13.95      1.36 o 
  -5   6  10       88.28       86.78      2.36 o 
  -4   6  10       48.19       44.97      2.79 o 
  -3   6  10        3.04        1.76      0.76 o 
  -2   6  10       83.36       73.14      2.73 o 
  -1   6  10       97.66       92.01      2.95 o 
   0   6  10       29.57       30.74      1.13 o 
   1   6  10      300.52      292.35      3.82 o 
   2   6  10        0.07        1.62      0.57 o 
   3   6  10       39.28       32.27      1.91 o 
   4   6  10      105.10       81.29      1.86 o 
   5   6  10       78.47       76.70      1.87 o 
   6   6  10        2.21        1.15      0.62 o 
   7   6  10        0.22        0.28      0.50 o 
   8   6  10       24.79       23.96      1.33 o 
   9   6  10       84.42       83.90      2.35 o 
  10   6  10        1.39        2.42      0.85 o 
  11   6  10       46.26       51.79      2.73 o 
  12   6  10       15.99       14.65      1.55 o 
 -11   7  10        0.20       -1.30      1.30 o 
 -10   7  10        3.72        3.80      1.70 o 
  -9   7  10        0.16        2.63      1.47 o 
  -8   7  10        0.04       -0.56      1.17 o 
  -7   7  10       31.68       34.80      2.05 o 
  -6   7  10       53.35       56.82      2.31 o 
  -5   7  10        4.39        2.89      0.74 o 
  -4   7  10      479.71      449.61      6.77 o 
  -3   7  10      280.42      267.61      5.86 o 
  -2   7  10        0.20        0.10      0.68 o 
  -1   7  10        0.03       -0.19      0.54 o 
   0   7  10      189.05      190.16      4.03 o 
   1   7  10      493.42      480.10      6.35 o 
   2   7  10        2.05        0.44      0.39 o 
   3   7  10       48.44       44.99      1.30 o 
   4   7  10        3.93        3.72      0.55 o 
   5   7  10      267.12      244.76      3.93 o 
   6   7  10       26.33       19.64      2.08 o 
   7   7  10        5.09        3.92      0.64 o 
   8   7  10        0.26       -0.68      0.68 o 
   9   7  10        0.60        0.53      0.62 o 
  10   7  10        0.64       -0.51      0.62 o 
  11   7  10        9.01        6.32      1.08 o 
  12   7  10        0.42        0.95      1.07 o 
 -10   8  10        4.04        2.68      1.56 o 
  -9   8  10        0.11       -0.25      1.43 o 
  -8   8  10        1.34        3.44      1.57 o 
  -7   8  10        0.86       -0.60      0.91 o 
  -6   8  10       26.99       27.33      1.81 o 
  -5   8  10       13.22       12.80      1.32 o 
  -4   8  10       93.78       84.87      3.09 o 
  -3   8  10       42.76       46.56      3.19 o 
  -2   8  10        0.01        0.66      0.69 o 
  -1   8  10        3.98        5.40      1.17 o 
   0   8  10       20.13       17.48      1.37 o 
   1   8  10       11.96       11.18      0.90 o 
   2   8  10       14.26       16.72      1.09 o 
   3   8  10      191.74      182.90      3.02 o 
   4   8  10      146.60      139.66      2.49 o 
   5   8  10        1.25        0.87      0.39 o 
   6   8  10       17.95       14.91      0.88 o 
   7   8  10        4.34        3.41      0.82 o 
   8   8  10       44.28       41.25      1.66 o 
   9   8  10        0.05       -0.48      0.52 o 
  10   8  10        8.79       10.60      1.08 o 
  11   8  10        2.43        3.27      0.95 o 
  12   8  10        1.24        0.83      1.05 o 
 -10   9  10        0.66        0.04      1.53 o 
  -9   9  10        9.78        6.30      1.93 o 
  -8   9  10        9.64       13.78      2.16 o 
  -7   9  10        2.70        3.03      1.15 o 
  -6   9  10       21.31       24.29      1.84 o 
  -5   9  10        0.00        1.51      2.45 o 
  -4   9  10       16.09       18.82      2.24 o 
  -3   9  10       17.01       17.92      2.08 o 
  -2   9  10        0.12       -0.83      0.83 o 
  -1   9  10       25.94       31.53      1.66 o 
   0   9  10        8.24        7.84      0.97 o 
   1   9  10        9.78        7.76      0.79 o 
   2   9  10       87.99       90.83      1.85 o 
   3   9  10       40.82       37.95      1.64 o 
   4   9  10       59.45       59.48      2.07 o 
   5   9  10       45.91       38.32      1.85 o 
   6   9  10        4.91        4.57      0.89 o 
   7   9  10       30.66       30.23      1.17 o 
   8   9  10       81.92       75.99      1.99 o 
   9   9  10        3.67        3.29      0.73 o 
  10   9  10        0.31        0.37      0.65 o 
  11   9  10       26.51       25.65      2.72 o 
  12   9  10       10.96       13.90      2.94 o 
  -9  10  10        2.85        0.17      1.50 o 
  -8  10  10        5.83        6.90      1.86 o 
  -7  10  10       49.98       53.54      2.54 o 
  -6  10  10        1.51        2.53      1.08 o 
  -5  10  10       32.14       26.80      2.86 o 
  -4  10  10       14.95       19.90      2.36 o 
  -3  10  10        0.65       -0.87      1.07 o 
  -2  10  10        6.84        9.86      1.62 o 
  -1  10  10        5.13        3.85      1.19 o 
   0  10  10        4.17        6.67      0.97 o 
   1  10  10        2.09        1.52      0.55 o 
   2  10  10       99.47       96.95      2.11 o 
   3  10  10       33.05       31.62      2.35 o 
   4  10  10        1.18        1.53      0.90 o 
   5  10  10       36.10       38.74      1.80 o 
   6  10  10       18.06       19.36      1.54 o 
   7  10  10        5.07        4.26      0.94 o 
   8  10  10       10.75        8.37      1.23 o 
   9  10  10        2.01        1.59      0.63 o 
  10  10  10        0.44       -0.39      0.62 o 
  11  10  10        2.69        2.75      0.87 o 
  -8  11  10        0.87       -1.33      1.33 o 
  -7  11  10        6.95        3.34      2.01 o 
  -6  11  10        2.09        2.15      1.91 o 
  -5  11  10       80.65       90.77      4.73 o 
  -4  11  10        3.23       -0.71      0.71 o 
  -3  11  10       22.63       24.22      2.48 o 
  -2  11  10        1.24        3.35      1.39 o 
  -1  11  10       13.22       13.39      1.35 o 
   0  11  10        8.59        8.62      1.09 o 
   1  11  10       10.22       10.17      1.05 o 
   2  11  10       12.13       12.08      1.05 o 
   3  11  10        4.53        5.96      1.06 o 
   4  11  10        0.66        0.80      0.63 o 
   5  11  10       16.42       19.77      2.00 o 
   6  11  10       39.88       39.99      1.97 o 
   7  11  10       16.50       21.70      2.02 o 
   8  11  10        4.26        5.90      1.13 o 
   9  11  10       15.33       14.24      1.60 o 
  10  11  10        0.01       -0.03      0.65 o 
  11  11  10       12.12       12.48      1.63 o 
  -7  12  10        0.03        0.44      1.07 o 
  -6  12  10       36.16       47.45      3.68 o 
  -5  12  10       76.10       83.06      4.63 o 
  -4  12  10        0.09       -0.06      0.91 o 
  -3  12  10        0.01       -1.28      1.28 o 
  -2  12  10        2.50        0.90      1.30 o 
  -1  12  10        0.19        0.41      0.78 o 
   0  12  10       15.65       21.48      1.60 o 
   1  12  10        0.33       -0.07      0.65 o 
   2  12  10        6.91        6.44      1.67 o 
   3  12  10       60.51       68.36      3.93 o 
   4  12  10        9.26        7.90      1.90 o 
   5  12  10        8.84        8.48      2.15 o 
   6  12  10        8.37        7.98      1.51 o 
   7  12  10        0.43        0.46      1.07 o 
   8  12  10        0.21       -1.13      1.20 o 
   9  12  10        0.21        1.62      1.05 o 
  10  12  10        0.99        2.31      1.94 o 
  -6  13  10        4.55        2.01      2.00 o 
  -5  13  10        0.02       -0.92      1.66 o 
  -4  13  10        2.28       -0.17      1.40 o 
  -3  13  10      181.84      193.16      6.97 o 
  -2  13  10        4.26        4.33      1.19 o 
  -1  13  10        6.56        9.02      1.35 o 
   0  13  10        1.49        2.18      0.92 o 
   1  13  10        0.03       -0.31      0.70 o 
   2  13  10        1.47        1.91      1.35 o 
   3  13  10        0.37       -0.01      1.04 o 
   4  13  10        0.50        0.21      1.30 o 
   5  13  10       16.54       14.83      2.89 o 
   6  13  10       20.96       26.82      3.63 o 
   7  13  10        4.48        1.93      1.15 o 
   8  13  10       19.46       21.39      3.20 o 
   9  13  10        6.82       12.88      2.70 o 
  10  13  10        4.34        5.81      1.51 o 
  -5  14  10        0.34       -0.41      1.69 o 
  -4  14  10       56.37       66.71      4.10 o 
  -3  14  10       58.69       71.12      4.19 o 
  -2  14  10        0.66        1.44      1.40 o 
  -1  14  10       19.81       19.60      1.85 o 
   0  14  10       85.10       94.71      7.89 o 
   1  14  10      159.92      171.88      5.64 o 
   2  14  10        8.90       10.45      2.18 o 
   3  14  10        0.71        3.27      1.32 o 
   4  14  10        6.67        7.65      1.50 o 
   9  14  10       27.55       24.23      3.41 o 
  -3  15  10        0.35        0.91      1.65 o 
  -2  15  10       18.17       17.77      2.91 o 
  -1  15  10       52.19       51.42      2.70 o 
   0  15  10       17.52       16.72      1.83 o 
   1  15  10        3.86        3.41      1.09 o 
   2  15  10       20.56       20.13      1.59 o 
   3  15  10       15.01       12.79      2.48 o 
   4  15  10       30.74       35.03      3.78 o 
  -1  16  10       22.33       23.43      2.17 o 
   0  16  10       48.95       51.81      3.94 o 
   1  16  10       12.95       10.57      1.45 o 
   2  16  10        5.21        5.69      1.14 o 
   3  16  10        9.03        7.55      2.13 o 
   4  16  10        7.35        7.40      2.11 o 
  -5  -8  11      103.78      120.16      6.85 o 
  -3  -8  11       36.35       36.00      2.92 o 
  -2  -8  11        0.08        1.44      1.35 o 
  -1  -8  11        8.17        7.13      1.40 o 
   0  -8  11        7.92        8.42      1.42 o 
   1  -8  11        4.87        5.21      1.62 o 
   2  -8  11        0.61        0.24      1.25 o 
  -7  -7  11        0.02       -0.84      0.84 o 
  -6  -7  11       14.79       16.05      1.76 o 
  -5  -7  11       21.07       18.84      2.06 o 
  -4  -7  11      114.42      125.20      3.44 o 
  -3  -7  11       72.12       80.61      8.28 o 
  -2  -7  11        1.03       -0.15      0.92 o 
  -1  -7  11        0.44        1.88      1.01 o 
   0  -7  11        1.37        0.65      1.42 o 
   1  -7  11        4.78        3.49      1.62 o 
   2  -7  11        2.65        1.60      1.26 o 
   3  -7  11        0.77        0.58      1.33 o 
   4  -7  11       12.56        8.83      1.69 o 
  -8  -6  11        3.26        1.47      1.34 o 
  -7  -6  11        1.31        1.02      0.89 o 
  -6  -6  11        8.13        9.17      1.61 o 
  -5  -6  11        0.00        0.26      1.42 o 
  -4  -6  11        6.29        6.45      1.27 o 
  -3  -6  11       99.56       97.86      3.50 o 
  -2  -6  11        1.46        2.21      1.75 o 
  -1  -6  11        0.90        0.12      0.83 o 
   0  -6  11        0.00        0.77      0.97 o 
   1  -6  11       13.93       14.68      2.19 o 
   2  -6  11       23.85       26.47      3.44 o 
   3  -6  11        0.31       -0.19      0.79 o 
   4  -6  11        1.30        2.24      1.01 o 
   5  -6  11        6.46        8.64      1.70 o 
   6  -6  11        0.00        0.10      0.75 o 
  -9  -5  11        1.77       -0.51      1.23 o 
  -8  -5  11        4.03        4.63      1.24 o 
  -7  -5  11       17.73       17.76      1.80 o 
  -6  -5  11      116.23      113.92      3.17 o 
  -5  -5  11        1.06        1.77      0.80 o 
  -4  -5  11        2.57        3.96      0.91 o 
  -3  -5  11        0.28       -0.50      0.73 o 
  -2  -5  11        1.17        1.32      1.00 o 
  -1  -5  11      231.63      239.30      9.96 o 
   0  -5  11        2.87        4.52      2.24 o 
   1  -5  11        0.12        0.80      0.87 o 
   2  -5  11       18.31       19.23      2.16 o 
   3  -5  11        5.47        3.81      1.01 o 
   4  -5  11        4.56        6.09      0.85 o 
   5  -5  11        2.82        1.37      1.05 o 
   6  -5  11        2.01       -0.20      0.66 o 
   7  -5  11        8.21        9.89      1.70 o 
 -10  -4  11        9.96       14.96      2.25 o 
  -9  -4  11        1.35        1.16      1.06 o 
  -8  -4  11        0.28        0.00      0.93 o 
  -7  -4  11       14.74       11.22      1.51 o 
  -6  -4  11        1.94        3.63      1.02 o 
  -5  -4  11        0.82        0.40      0.67 o 
  -4  -4  11        0.51        0.71      0.80 o 
  -3  -4  11       24.79       18.78      2.00 o 
  -2  -4  11        5.44        4.43      1.06 o 
  -1  -4  11       39.97       41.66      2.83 o 
   0  -4  11       13.67       12.28      1.41 o 
   1  -4  11       50.42       48.15      2.23 o 
   2  -4  11        0.77        0.97      0.60 o 
   3  -4  11        1.86        1.73      0.68 o 
   4  -4  11       81.25       84.36      2.27 o 
   5  -4  11        4.02        3.14      0.77 o 
   6  -4  11       16.91       19.40      1.83 o 
   7  -4  11        0.16       -0.46      1.15 o 
   8  -4  11        0.40       -0.15      1.25 o 
 -10  -3  11       10.38        8.14      1.75 o 
  -9  -3  11        0.01        0.08      0.94 o 
  -8  -3  11        8.48        6.90      1.35 o 
  -7  -3  11        8.95       10.59      1.44 o 
  -6  -3  11        7.15        8.04      1.24 o 
  -5  -3  11        1.40        1.93      0.86 o 
  -4  -3  11       96.91      100.80      3.76 o 
  -3  -3  11        0.98       -0.03      0.51 o 
  -2  -3  11       19.63       18.10      1.29 o 
  -1  -3  11       37.23       41.87      1.52 o 
   0  -3  11       16.01       14.31      0.97 o 
   1  -3  11      152.19      156.67      3.35 o 
   2  -3  11        9.54        9.44      1.20 o 
   3  -3  11        3.88        5.09      1.09 o 
   4  -3  11        7.25        6.59      0.85 o 
   5  -3  11        0.97        0.73      0.55 o 
   6  -3  11       53.17       60.98      2.73 o 
   7  -3  11        2.29        4.24      1.21 o 
   8  -3  11        2.81        1.01      1.80 o 
   9  -3  11        2.30        0.38      1.29 o 
 -11  -2  11        0.19        1.31      1.31 o 
 -10  -2  11        1.42       -0.18      1.24 o 
  -9  -2  11       10.47        7.64      1.34 o 
  -8  -2  11        1.87        1.26      0.95 o 
  -7  -2  11       19.81       17.06      5.20 o 
  -6  -2  11       10.31        9.91      1.90 o 
  -5  -2  11        0.21       -0.39      0.66 o 
  -4  -2  11        7.00        3.77      0.66 o 
  -3  -2  11       10.59       10.43      0.92 o 
  -2  -2  11        5.13        5.45      0.71 o 
  -1  -2  11        6.48        5.40      0.69 o 
   0  -2  11       45.54       48.47      1.48 o 
   1  -2  11       78.03       81.29      3.11 o 
   2  -2  11       26.45       20.22      1.08 o 
   3  -2  11       53.75       52.85      2.55 o 
   4  -2  11       16.46       18.34      1.03 o 
   5  -2  11       14.65       18.31      3.49 o 
   6  -2  11       27.07       27.86      2.14 o 
   7  -2  11       11.13       10.05      1.46 o 
   8  -2  11        5.85        8.39      1.46 o 
   9  -2  11        4.47        3.97      1.26 o 
 -11  -1  11        2.03        3.54      1.53 o 
 -10  -1  11        3.17        1.83      1.28 o 
  -9  -1  11       37.82       45.43      2.97 o 
  -8  -1  11       42.67       45.06      3.46 o 
  -7  -1  11        4.18        3.57      0.97 o 
  -6  -1  11       37.42       39.34      2.49 o 
  -5  -1  11       12.68       12.38      0.98 o 
  -4  -1  11        0.13       -0.48      0.48 o 
  -3  -1  11       30.00       37.36      1.52 o 
  -2  -1  11        1.48        2.13      0.53 o 
  -1  -1  11        4.60        3.95      0.71 o 
   0  -1  11       39.45       38.15      1.28 o 
   1  -1  11       16.83       17.40      0.99 o 
   2  -1  11       79.10       77.50      3.53 o 
   3  -1  11        6.38        5.17      0.63 o 
   4  -1  11       77.13       79.53      1.48 o 
   5  -1  11        6.07        4.98      0.94 o 
   6  -1  11        0.19        0.07      0.69 o 
   7  -1  11       29.46       28.07      2.13 o 
   8  -1  11       22.26       21.67      3.93 o 
   9  -1  11       41.05       39.22      2.55 o 
  10  -1  11       12.82       21.67      2.71 o 
 -11   0  11        0.90        1.64      1.21 o 
 -10   0  11        0.31       -0.98      1.01 o 
  -9   0  11        0.00       -0.88      0.88 o 
  -8   0  11        8.07        8.79      1.55 o 
  -7   0  11      121.46      133.53      2.85 o 
  -6   0  11        8.51        7.71      0.83 o 
  -5   0  11       55.24       55.45      1.71 o 
  -4   0  11       12.98       12.25      0.95 o 
  -3   0  11       12.27       12.35      0.91 o 
  -2   0  11        0.18        1.16      0.36 o 
  -1   0  11       66.09       62.72      2.11 o 
   0   0  11        6.21        8.57      0.65 o 
   1   0  11        2.88        3.41      0.56 o 
   2   0  11        0.11        0.38      0.36 o 
   3   0  11       16.00       13.53      0.73 o 
   4   0  11       13.46       13.22      0.94 o 
   5   0  11       41.01       38.09      1.35 o 
   6   0  11      171.10      171.36      3.36 o 
   7   0  11       24.03       22.22      1.38 o 
   8   0  11       52.61       50.66      2.29 o 
   9   0  11       24.18       22.86      2.09 o 
  10   0  11        5.75        5.03      1.31 o 
  11   0  11        2.01        3.06      1.74 o 
 -11   1  11       12.36       12.18      1.86 o 
 -10   1  11        0.65        0.86      1.00 o 
  -9   1  11        0.00       -0.16      0.87 o 
  -8   1  11        7.89        9.93      2.37 o 
  -7   1  11       13.07       14.79      1.08 o 
  -6   1  11       17.83       17.87      1.02 o 
  -5   1  11      167.52      170.99      2.96 o 
  -4   1  11       21.07       19.65      1.09 o 
  -3   1  11        0.30        0.36      0.65 o 
  -2   1  11        6.01        6.22      0.53 o 
  -1   1  11       13.16       11.13      0.60 o 
   0   1  11       17.64       16.84      0.74 o 
   1   1  11       49.01       50.71      1.10 o 
   2   1  11        3.90        3.32      0.59 o 
   3   1  11        4.60        3.36      0.61 o 
   4   1  11       28.33       21.24      1.22 o 
   5   1  11        3.60        1.69      0.68 o 
   6   1  11       30.39       31.85      1.32 o 
   7   1  11        0.39       -0.36      0.58 o 
   8   1  11      129.88      133.68      3.01 o 
   9   1  11       36.94       40.00      1.73 o 
  10   1  11        5.47        4.60      0.95 o 
  11   1  11       45.94       56.25      2.85 o 
 -11   2  11        5.19        3.04      1.23 o 
 -10   2  11       50.97       44.73      2.74 o 
  -9   2  11        0.14        0.75      0.74 o 
  -8   2  11        0.71       -0.25      0.64 o 
  -7   2  11       11.92       12.86      1.16 o 
  -6   2  11       12.92       12.18      0.97 o 
  -5   2  11      413.71      423.71      5.72 o 
  -4   2  11        0.83        1.11      0.63 o 
  -3   2  11       29.77       32.21      1.01 o 
  -2   2  11       22.05       17.89      0.75 o 
  -1   2  11      148.28      145.04      2.02 o 
   0   2  11        2.56        2.73      0.35 o 
   1   2  11       35.17       30.28      1.47 o 
   2   2  11       26.42       26.53      1.32 o 
   3   2  11       67.33       60.86      1.70 o 
   4   2  11      238.25      214.00      3.27 o 
   5   2  11       60.06       47.07      1.43 o 
   6   2  11        1.04        0.92      0.54 o 
   7   2  11      103.10      103.10      2.25 o 
   8   2  11        1.76        1.61      0.70 o 
   9   2  11        7.93        8.46      1.01 o 
  10   2  11       12.19       12.79      1.21 o 
  11   2  11        7.74        8.61      1.09 o 
 -11   3  11        8.50       10.37      1.60 o 
 -10   3  11        0.00        0.26      0.77 o 
  -9   3  11        1.30        0.55      2.17 o 
  -8   3  11        3.21        3.43      1.20 o 
  -7   3  11       18.95       16.20      1.23 o 
  -6   3  11        0.15       -0.07      0.59 o 
  -5   3  11       65.59       66.83      2.32 o 
  -4   3  11       12.45       13.31      0.81 o 
  -3   3  11      647.74      643.62      7.97 o 
  -2   3  11        0.05        0.43      0.30 o 
  -1   3  11      233.36      225.44      3.20 o 
   0   3  11      370.09      326.72      4.19 o 
   1   3  11        7.05       11.48      0.78 o 
   2   3  11      111.45       83.66      1.75 o 
   3   3  11        0.94        0.57      0.43 o 
   4   3  11       18.10       15.85      0.93 o 
   5   3  11        3.46        5.23      0.76 o 
   6   3  11       34.83       31.16      1.42 o 
   7   3  11       39.68       41.11      1.64 o 
   8   3  11       58.41       62.28      2.10 o 
   9   3  11       26.81       34.43      2.30 o 
  10   3  11       16.43       16.56      3.09 o 
  11   3  11        0.03        0.38      0.84 o 
 -11   4  11        2.62        2.24      1.00 o 
 -10   4  11        1.37        1.21      0.91 o 
  -9   4  11        7.88        6.52      0.93 o 
  -8   4  11       37.65       37.32      3.03 o 
  -7   4  11       13.57       12.35      1.04 o 
  -6   4  11        0.69        1.30      0.57 o 
  -5   4  11        1.01        0.10      0.37 o 
  -4   4  11      130.39      120.70      2.53 o 
  -3   4  11        2.73        2.99      0.72 o 
  -2   4  11      714.03      679.15      7.69 o 
  -1   4  11      115.20      111.93      2.00 o 
   0   4  11        4.22        6.64      0.64 o 
   1   4  11        9.39       15.16      1.05 o 
   2   4  11        0.06        0.90      0.46 o 
   3   4  11      439.45      340.50      5.17 o 
   4   4  11      120.70       82.34      2.07 o 
   5   4  11       11.31        8.17      0.85 o 
   6   4  11        8.85        7.06      0.85 o 
   7   4  11       53.02       49.31      1.76 o 
   8   4  11      112.86      112.42      6.68 o 
   9   4  11      202.85      216.36      6.23 o 
  10   4  11       26.14       24.77      1.82 o 
  11   4  11       22.67       23.90      1.90 o 
  12   4  11        0.00       -0.01      1.51 o 
 -11   5  11       10.89       15.58      2.09 o 
 -10   5  11       13.22       12.41      2.06 o 
  -9   5  11       16.83       17.12      2.25 o 
  -8   5  11        2.38        0.62      1.25 o 
  -7   5  11       29.06       25.31      2.45 o 
  -6   5  11       43.65       34.57      2.98 o 
  -5   5  11        2.92        2.41      0.71 o 
  -4   5  11       47.80       44.52      1.51 o 
  -3   5  11      814.81      797.06     14.42 o 
  -2   5  11      692.75      668.76      8.45 o 
  -1   5  11       54.01       49.48      1.26 o 
   0   5  11        3.84        3.47      0.57 o 
   1   5  11       76.98       70.48      2.87 o 
   2   5  11      105.70       92.94      3.41 o 
   3   5  11       72.24       59.35      1.68 o 
   4   5  11        0.24       -0.37      0.42 o 
   5   5  11       46.30       35.09      1.39 o 
   6   5  11       36.00       36.86      2.01 o 
   7   5  11        8.98        9.20      0.93 o 
   8   5  11        6.74        7.60      0.95 o 
   9   5  11       28.27       26.80      1.82 o 
  10   5  11       46.14       44.55      2.10 o 
  11   5  11        6.42        5.09      2.15 o 
  12   5  11        0.16        0.02      1.09 o 
 -10   6  11        1.45        5.16      1.66 o 
  -9   6  11        0.16       -1.20      1.20 o 
  -8   6  11        0.63        0.18      1.34 o 
  -7   6  11       13.58       14.55      2.04 o 
  -6   6  11        0.69        1.02      0.90 o 
  -5   6  11        3.66        1.63      0.87 o 
  -4   6  11       28.68       25.91      1.60 o 
  -3   6  11       29.44       27.55      1.68 o 
  -2   6  11        0.10        0.33      0.58 o 
  -1   6  11      174.08      159.85      3.40 o 
   0   6  11      205.35      179.89      3.61 o 
   1   6  11      450.81      390.84      9.07 o 
   2   6  11      133.97      108.79      2.30 o 
   3   6  11       20.16       11.06      0.85 o 
   4   6  11        3.26        1.30      0.44 o 
   5   6  11       51.52       46.10      1.52 o 
   6   6  11        2.62        1.29      0.53 o 
   7   6  11        9.17       11.36      0.99 o 
   8   6  11       75.72       75.37      2.21 o 
   9   6  11       20.93       21.13      1.44 o 
  10   6  11       25.28       26.64      2.18 o 
  11   6  11       21.41       22.89      1.81 o 
  12   6  11        1.12        1.85      1.21 o 
 -10   7  11       18.68       16.86      2.34 o 
  -9   7  11       33.39       40.37      3.07 o 
  -8   7  11        0.39        3.93      1.55 o 
  -7   7  11        0.26       -0.18      0.95 o 
  -6   7  11        0.26        0.57      1.59 o 
  -5   7  11       78.12       77.20      2.81 o 
  -4   7  11      644.62      661.22     10.22 o 
  -3   7  11      191.64      183.06      3.56 o 
  -2   7  11       31.88       21.04      6.72 o 
  -1   7  11        8.99        7.51      0.90 o 
   0   7  11       51.38       42.27      1.61 o 
   1   7  11       32.71       27.66      1.31 o 
   2   7  11      118.38       94.63      3.25 o 
   3   7  11      233.97      207.08      4.92 o 
   4   7  11       19.22       15.08      0.97 o 
   5   7  11       33.79       31.69      1.73 o 
   6   7  11       21.75       17.52      1.11 o 
   7   7  11        7.21        5.17      0.77 o 
   8   7  11       49.29       47.48      1.72 o 
   9   7  11        6.19        7.47      1.11 o 
  10   7  11        0.03        0.77      0.92 o 
  11   7  11        0.40        0.26      1.09 o 
  12   7  11       24.22       26.29      2.38 o 
 -10   8  11       16.83       20.56      2.64 o 
  -9   8  11      152.37      166.48      6.30 o 
  -8   8  11       32.04       29.63      2.87 o 
  -7   8  11       22.84       25.96      1.99 o 
  -6   8  11        8.41        8.52      1.29 o 
  -5   8  11        6.99        8.38      1.21 o 
  -4   8  11       74.30       78.52      2.25 o 
  -3   8  11       15.78       18.78      1.64 o 
  -2   8  11       82.30       81.78      4.23 o 
  -1   8  11       15.73       13.98      1.34 o 
   0   8  11        0.80        0.21      0.56 o 
   1   8  11        2.84        3.43      0.93 o 
   2   8  11       42.80       42.96      1.80 o 
   3   8  11       61.88       62.04      1.62 o 
   4   8  11      293.52      282.38      4.40 o 
   5   8  11       28.16       30.95      1.21 o 
   6   8  11       42.47       43.06      1.70 o 
   7   8  11        2.33        2.95      0.66 o 
   8   8  11        9.04        8.52      0.92 o 
   9   8  11        0.44        0.49      0.64 o 
  10   8  11        0.00        0.56      0.71 o 
  11   8  11       64.32       71.65      2.71 o 
  12   8  11       40.22       40.52      6.41 o 
  -9   9  11        4.31        3.94      1.77 o 
  -8   9  11       37.11       42.26      3.19 o 
  -7   9  11        3.94        6.76      1.31 o 
  -6   9  11       78.79       78.51      2.94 o 
  -5   9  11      157.01      150.53      3.98 o 
  -4   9  11       72.32       74.85      3.87 o 
  -3   9  11        1.44       -0.18      0.92 o 
  -2   9  11        0.07        0.84      1.17 o 
  -1   9  11        4.29        7.78      1.09 o 
   0   9  11       26.01       23.67      1.55 o 
   1   9  11       48.16       40.60      1.56 o 
   2   9  11       51.12       49.11      1.88 o 
   3   9  11       44.94       46.38      1.57 o 
   4   9  11        0.89        1.34      0.45 o 
   5   9  11        5.83        5.63      0.68 o 
   6   9  11       56.36       54.57      1.62 o 
   7   9  11        0.38       -0.45      0.45 o 
   8   9  11        8.61        8.43      0.94 o 
   9   9  11        0.60        0.61      0.78 o 
  10   9  11        8.25       10.60      1.72 o 
  11   9  11        4.94        5.74      1.07 o 
  -9  10  11        0.54       -0.35      1.53 o 
  -8  10  11        1.44        4.46      1.73 o 
  -7  10  11      195.39      219.53      5.49 o 
  -6  10  11       13.81       13.41      2.61 o 
  -5  10  11      108.50      109.55      5.16 o 
  -4  10  11       45.10       43.89      3.19 o 
  -3  10  11       14.16       15.08      2.08 o 
  -2  10  11        0.00        1.78      1.25 o 
  -1  10  11        2.13        3.31      1.27 o 
   0  10  11       13.27       11.46      1.19 o 
   1  10  11       37.40       38.83      2.39 o 
   2  10  11        2.45        1.69      0.64 o 
   3  10  11       31.52       33.47      1.31 o 
   4  10  11        0.79        1.51      0.95 o 
   5  10  11       30.38       32.19      1.70 o 
   6  10  11        4.11        3.84      1.59 o 
   7  10  11       10.57        7.35      1.13 o 
   8  10  11       13.54       16.75      1.58 o 
   9  10  11       23.66       23.42      1.61 o 
  10  10  11        0.37        0.23      0.96 o 
  11  10  11       15.13       16.19      2.77 o 
  -8  11  11        2.41        3.74      1.66 o 
  -7  11  11       45.08       42.65      2.63 o 
  -6  11  11        3.19        6.98      2.65 o 
  -5  11  11      147.80      170.25      6.76 o 
  -4  11  11        0.32       -0.47      1.42 o 
  -3  11  11        0.18       -0.35      1.28 o 
  -2  11  11       30.31       32.16      2.61 o 
  -1  11  11        0.09       -0.92      1.07 o 
   0  11  11       18.85       13.63      1.70 o 
   1  11  11        3.98        5.97      0.94 o 
   2  11  11        7.01        6.31      0.75 o 
   3  11  11        3.43        3.41      1.07 o 
   4  11  11       36.84       35.16      2.37 o 
   5  11  11       41.37       39.24      4.09 o 
   6  11  11        4.13        4.27      2.23 o 
   7  11  11       10.93        9.60      2.39 o 
   8  11  11        6.21        4.70      1.09 o 
   9  11  11        1.37        1.23      0.64 o 
  10  11  11        2.45        3.72      1.05 o 
  11  11  11        4.42        4.87      1.17 o 
  -7  12  11       15.62       17.39      2.45 o 
  -6  12  11        0.10       -1.52      1.64 o 
  -5  12  11      180.01      207.17      7.77 o 
  -4  12  11       11.57        2.36      1.27 o 
  -3  12  11       19.94       25.15      2.68 o 
  -2  12  11        3.90        6.36      1.67 o 
  -1  12  11        6.39        6.44      1.52 o 
   0  12  11       33.83       36.04      1.93 o 
   1  12  11       66.52       68.50      2.42 o 
   2  12  11        7.47        8.28      0.98 o 
   3  12  11       18.59       19.30      2.50 o 
   4  12  11        5.25        6.06      1.31 o 
   5  12  11        9.09        9.41      1.67 o 
   6  12  11       29.03       30.07      2.57 o 
   7  12  11        8.33        6.10      1.53 o 
   8  12  11        2.12        3.45      1.58 o 
   9  12  11       16.54       18.90      2.17 o 
  10  12  11        2.72        2.85      1.22 o 
  -6  13  11        0.11        2.37      1.94 o 
  -5  13  11        9.69        8.54      2.21 o 
  -4  13  11        2.54        0.25      0.93 o 
  -3  13  11       72.36       83.99      4.45 o 
  -2  13  11        1.16        0.44      1.42 o 
  -1  13  11        3.24        4.63      1.23 o 
   0  13  11        2.98        2.75      0.97 o 
   1  13  11       39.43       40.39      3.09 o 
   2  13  11        1.83        0.80      0.72 o 
   3  13  11       35.11       39.10      2.62 o 
   4  13  11        0.22        0.90      1.74 o 
   5  13  11       51.29       53.98      4.53 o 
   6  13  11       12.43       11.44      1.79 o 
   7  13  11       16.87       16.97      2.12 o 
   8  13  11        2.01        2.73      1.66 o 
   9  13  11        0.97        1.79      1.53 o 
  -4  14  11       16.43        8.30      1.89 o 
  -3  14  11       11.62       13.44      2.37 o 
  -2  14  11       50.78       56.10      3.58 o 
  -1  14  11       35.96       42.55      2.45 o 
   0  14  11        0.01        0.94      0.96 o 
   1  14  11        1.50        3.93      1.26 o 
   2  14  11        6.48       10.26      1.52 o 
   3  14  11        6.27        7.21      1.41 o 
   4  14  11       16.04       19.31      2.13 o 
   5  14  11        0.20        0.81      1.90 o 
   6  14  11        2.47       -1.85      1.85 o 
  -3  15  11        2.74       -0.45      1.61 o 
  -2  15  11        2.74        2.88      1.70 o 
  -1  15  11        7.95       10.45      1.56 o 
   0  15  11       40.18       49.36      2.50 o 
   1  15  11       29.18       27.14      1.94 o 
   2  15  11        2.17        0.82      0.89 o 
   3  15  11        0.62       -0.37      1.26 o 
   4  15  11        1.07        1.25      1.44 o 
   0  16  11        0.09       -0.76      0.98 o 
   1  16  11       12.26       14.63      1.64 o 
   2  16  11        7.86        6.81      2.15 o 
   3  16  11        0.56        2.54      1.69 o 
   4  16  11       40.73       48.97      3.98 o 
  -5  -7  12       53.47       48.87      3.38 o 
  -4  -7  12        7.79       10.51      2.04 o 
  -3  -7  12        0.85        1.02      1.34 o 
  -2  -7  12        5.16        5.01      1.58 o 
  -1  -7  12        5.88        5.85      1.33 o 
   0  -7  12        6.43        4.79      1.58 o 
   1  -7  12        0.36        0.74      1.18 o 
   2  -7  12        0.09       -1.05      1.05 o 
  -7  -6  12       18.57       16.57      2.35 o 
  -6  -6  12       46.86       53.75      3.49 o 
  -5  -6  12       23.94       28.47      2.92 o 
  -4  -6  12        2.81        3.54      1.19 o 
  -3  -6  12       41.14       43.56      6.04 o 
  -2  -6  12       72.34       75.85      3.14 o 
  -1  -6  12       34.77       33.38      2.25 o 
   0  -6  12       32.02       37.05      2.36 o 
   1  -6  12        4.70        3.57      1.12 o 
   2  -6  12        4.77        5.48      1.36 o 
   3  -6  12       20.85       23.44      1.97 o 
   4  -6  12        0.01       -0.55      1.03 o 
  -8  -5  12        0.63       -1.20      1.20 o 
  -7  -5  12       17.87       21.91      2.42 o 
  -6  -5  12       58.02       68.55      3.08 o 
  -5  -5  12      142.46      164.55      4.82 o 
  -4  -5  12       65.86       73.02      4.77 o 
  -3  -5  12       15.41       13.72      4.45 o 
  -2  -5  12       25.54       23.66      1.98 o 
  -1  -5  12        3.00        2.74      1.06 o 
   0  -5  12       52.92       53.78      2.51 o 
   1  -5  12        1.13        0.72      1.10 o 
   2  -5  12        0.11        0.02      0.81 o 
   3  -5  12        9.56        8.76      1.31 o 
   4  -5  12        4.41        5.10      1.16 o 
   5  -5  12        4.68        5.91      0.89 o 
  -9  -4  12        1.71        0.85      1.25 o 
  -8  -4  12       10.70       14.17      1.69 o 
  -7  -4  12        0.27        0.70      1.01 o 
  -6  -4  12       19.16       17.40      1.79 o 
  -5  -4  12       45.88       50.97      2.51 o 
  -4  -4  12        0.14        0.26      0.81 o 
  -3  -4  12       19.61       19.07      1.76 o 
  -2  -4  12        6.39        1.82      1.75 o 
  -1  -4  12        7.43        5.54      1.18 o 
   0  -4  12      123.13      128.19      3.27 o 
   1  -4  12       55.00       57.12      1.84 o 
   2  -4  12       16.27       17.34      1.29 o 
   3  -4  12        2.86        1.82      0.73 o 
   4  -4  12        6.01        6.49      0.89 o 
   5  -4  12        3.27        2.15      0.60 o 
   6  -4  12        0.00       -0.91      0.95 o 
   7  -4  12        2.29        3.94      1.46 o 
  -9  -3  12       14.93       14.72      1.75 o 
  -8  -3  12        4.28        4.68      1.23 o 
  -7  -3  12      164.44      177.26      4.98 o 
  -6  -3  12       71.80       69.99      4.04 o 
  -5  -3  12        4.87        7.67      1.24 o 
  -4  -3  12        6.25        6.30      1.80 o 
  -3  -3  12        0.46        0.77      0.78 o 
  -2  -3  12       35.48       39.71      2.17 o 
  -1  -3  12        2.52        2.92      0.64 o 
   0  -3  12        1.35        2.40      0.63 o 
   1  -3  12        2.18        1.10      0.60 o 
   2  -3  12       16.96       16.29      1.06 o 
   3  -3  12        5.80        5.79      0.85 o 
   4  -3  12        2.84        2.59      0.90 o 
   5  -3  12        7.96        9.47      2.22 o 
   6  -3  12        3.40        2.58      1.79 o 
   7  -3  12        1.51       -0.47      0.96 o 
   8  -3  12        1.10        1.83      1.46 o 
 -10  -2  12       13.50       13.66      2.17 o 
  -9  -2  12       20.61       20.79      2.46 o 
  -8  -2  12       50.64       46.11      2.45 o 
  -7  -2  12      219.41      238.58      5.86 o 
  -6  -2  12        0.99        1.40      0.87 o 
  -5  -2  12        1.59        0.94      0.84 o 
  -4  -2  12       12.73        9.48      0.92 o 
  -3  -2  12        0.04       -0.21      0.53 o 
  -2  -2  12        2.13        2.70      0.62 o 
  -1  -2  12        0.04       -0.13      0.50 o 
   0  -2  12        6.74        7.01      0.77 o 
   1  -2  12       47.68       50.47      1.69 o 
   2  -2  12       78.37       80.76      1.96 o 
   3  -2  12       49.91       48.25      1.51 o 
   4  -2  12       12.19       13.22      1.02 o 
   5  -2  12       13.18       12.47      3.04 o 
   6  -2  12        2.14        3.21      1.17 o 
   7  -2  12       20.21       21.51      2.03 o 
   8  -2  12        6.01        1.76      1.76 o 
   9  -2  12        0.34        1.19      1.38 o 
 -10  -1  12        2.38        2.68      1.40 o 
  -9  -1  12       28.54       28.19      2.74 o 
  -8  -1  12       32.81       35.22      2.75 o 
  -7  -1  12        0.40        3.05      1.76 o 
  -6  -1  12        0.92        1.12      0.74 o 
  -5  -1  12       20.22       21.06      1.22 o 
  -4  -1  12       15.35       14.08      1.26 o 
  -3  -1  12        7.33        7.09      0.83 o 
  -2  -1  12        3.73        4.00      0.66 o 
  -1  -1  12       34.43       30.88      1.57 o 
   0  -1  12       49.99       47.14      1.84 o 
   1  -1  12        4.12        3.96      0.63 o 
   2  -1  12        0.11       -0.23      0.35 o 
   3  -1  12       20.97       22.14      1.37 o 
   4  -1  12        4.43        3.17      0.91 o 
   5  -1  12       19.75       20.35      1.57 o 
   6  -1  12        5.21        3.86      1.22 o 
   7  -1  12        4.19        6.13      3.22 o 
   8  -1  12        0.64        1.95      1.14 o 
   9  -1  12        2.38        7.11      1.97 o 
 -10   0  12       14.90       18.07      2.23 o 
  -9   0  12        6.55        4.09      1.41 o 
  -8   0  12       90.96       89.42      3.92 o 
  -7   0  12       80.27       79.77      2.39 o 
  -6   0  12       22.02       21.94      1.24 o 
  -5   0  12        1.87        4.00      1.05 o 
  -4   0  12        1.21        0.95      0.54 o 
  -3   0  12       11.68       11.04      0.86 o 
  -2   0  12        0.88        0.71      0.49 o 
  -1   0  12        5.35        5.76      0.70 o 
   0   0  12       91.46       94.62      2.02 o 
   1   0  12      172.68      172.11      2.65 o 
   2   0  12        0.11       -0.16      0.38 o 
   3   0  12        3.54        3.37      0.74 o 
   4   0  12       35.83       39.39      1.41 o 
   5   0  12        8.80        8.98      0.98 o 
   6   0  12        7.66        7.91      0.99 o 
   7   0  12       14.35       12.89      1.18 o 
   8   0  12        7.39        7.05      1.37 o 
   9   0  12        6.25        7.84      1.50 o 
  10   0  12       15.24       13.75      2.33 o 
 -11   1  12       12.62       10.87      1.80 o 
 -10   1  12       10.51       13.03      1.87 o 
  -9   1  12        0.00        0.64      0.98 o 
  -8   1  12        2.40        0.61      1.09 o 
  -7   1  12       61.83       59.67      2.13 o 
  -6   1  12       93.77      100.04      2.76 o 
  -5   1  12       83.98       87.57      2.22 o 
  -4   1  12       43.48       46.55      1.56 o 
  -3   1  12        2.58        3.71      0.69 o 
  -2   1  12       28.11       29.44      1.16 o 
  -1   1  12        0.74        0.68      0.43 o 
   0   1  12        7.79        9.20      0.61 o 
   1   1  12       28.05       28.08      1.20 o 
   2   1  12        0.01       -0.09      0.50 o 
   3   1  12       51.34       50.56      1.51 o 
   4   1  12       37.55       37.18      1.34 o 
   5   1  12       41.85       41.51      1.47 o 
   6   1  12        8.38       10.56      0.95 o 
   7   1  12       14.39       15.73      1.23 o 
   8   1  12       18.44       15.50      1.41 o 
   9   1  12        9.62        9.65      1.12 o 
  10   1  12        0.00       -0.96      0.96 o 
 -11   2  12        0.04        0.85      1.03 o 
 -10   2  12       39.66       34.85      2.44 o 
  -9   2  12       20.41       20.07      1.44 o 
  -8   2  12        2.34        0.31      0.71 o 
  -7   2  12        1.58        1.42      0.75 o 
  -6   2  12        5.47        3.53      0.69 o 
  -5   2  12       38.70       36.87      3.93 o 
  -4   2  12      253.69      265.60      3.99 o 
  -3   2  12        2.80        1.26      0.44 o 
  -2   2  12       64.18       69.38      1.45 o 
  -1   2  12        4.83        4.32      0.48 o 
   0   2  12       14.68       11.11      0.82 o 
   1   2  12       63.17       50.45      1.44 o 
   2   2  12       11.56        9.57      0.93 o 
   3   2  12        3.09        1.64      0.55 o 
   4   2  12        0.39        0.15      0.51 o 
   5   2  12        7.80        8.24      0.83 o 
   6   2  12       74.09       70.49      1.86 o 
   7   2  12        4.75        4.33      0.76 o 
   8   2  12       11.60       13.16      1.21 o 
   9   2  12       11.15        9.31      1.12 o 
  10   2  12        3.68        3.07      1.26 o 
  11   2  12        0.00       -0.07      1.27 o 
 -11   3  12        2.70        2.32      1.04 o 
 -10   3  12        5.38        9.11      1.45 o 
  -9   3  12        0.94        0.59      1.69 o 
  -8   3  12       24.83       23.18      1.44 o 
  -7   3  12       13.13       11.47      1.99 o 
  -6   3  12       12.00       12.39      1.58 o 
  -5   3  12       29.26       30.11      1.27 o 
  -4   3  12       40.79       40.78      1.24 o 
  -3   3  12      138.00      127.64      2.18 o 
  -2   3  12       21.33       23.10      1.03 o 
  -1   3  12       19.42       20.66      1.00 o 
   0   3  12       22.29       20.29      1.01 o 
   1   3  12        3.70        0.92      0.58 o 
   2   3  12       18.60       19.64      1.04 o 
   3   3  12       59.99       49.24      1.42 o 
   4   3  12       56.41       49.00      1.44 o 
   5   3  12       60.93       61.54      1.94 o 
   6   3  12        0.53        0.99      0.63 o 
   7   3  12        1.50        2.13      0.63 o 
   8   3  12       47.63       48.82      1.95 o 
   9   3  12        7.93        6.10      1.10 o 
  10   3  12       30.80       31.13      2.17 o 
  11   3  12       47.34       50.35      2.96 o 
 -10   4  12        0.14        1.15      1.43 o 
  -9   4  12        0.44        1.34      1.42 o 
  -8   4  12       14.87       16.01      1.23 o 
  -7   4  12        1.65        2.24      1.04 o 
  -6   4  12       17.10       15.36      1.98 o 
  -5   4  12        6.16        5.50      0.88 o 
  -4   4  12       33.63       33.02      1.60 o 
  -3   4  12       40.12       38.13      2.02 o 
  -2   4  12      184.89      190.40      3.60 o 
  -1   4  12       45.32       39.85      2.56 o 
   0   4  12        8.29        9.34      0.81 o 
   1   4  12       59.89       54.67      1.43 o 
   2   4  12      123.81      100.38      2.36 o 
   3   4  12        9.55       11.73      0.98 o 
   4   4  12        0.00        0.38      0.92 o 
   5   4  12        4.64        2.23      0.98 o 
   6   4  12       16.70       12.54      1.83 o 
   7   4  12       23.27       23.24      1.47 o 
   8   4  12       11.26       10.19      2.37 o 
   9   4  12        5.08        5.13      1.07 o 
  10   4  12        3.81        3.37      0.98 o 
  11   4  12       13.33       16.08      2.02 o 
 -10   5  12        2.18        4.27      1.61 o 
  -9   5  12        2.55        2.29      1.51 o 
  -8   5  12        1.58        1.73      1.41 o 
  -7   5  12        2.03        1.59      1.39 o 
  -6   5  12        0.95       -0.94      1.12 o 
  -5   5  12        1.70        0.47      0.90 o 
  -4   5  12        0.01       -0.25      0.67 o 
  -3   5  12        0.00       -0.35      0.62 o 
  -2   5  12       28.16       29.36      1.44 o 
  -1   5  12       74.69       67.49      1.90 o 
   0   5  12       69.71       72.95      2.15 o 
   1   5  12       48.99       28.63      2.61 o 
   2   5  12        5.03        2.29      0.61 o 
   3   5  12       86.03       72.46      1.98 o 
   4   5  12       88.26       70.54      2.18 o 
   5   5  12       12.06        8.78      0.89 o 
   6   5  12       41.00       37.17      1.54 o 
   7   5  12       10.83       13.10      1.14 o 
   8   5  12        0.08        0.65      0.67 o 
   9   5  12        5.98        4.26      1.32 o 
  10   5  12        0.70        0.54      0.76 o 
  11   5  12        0.42        0.80      1.12 o 
 -10   6  12       21.46       25.26      2.68 o 
  -9   6  12        1.37        1.29      1.49 o 
  -8   6  12        0.65        1.87      1.56 o 
  -7   6  12       13.19       13.51      2.05 o 
  -6   6  12        2.44        0.98      0.95 o 
  -5   6  12        2.20        1.45      1.23 o 
  -4   6  12       10.07       13.48      1.16 o 
  -3   6  12      129.80      136.54      3.04 o 
  -2   6  12       20.44       21.54      1.32 o 
  -1   6  12        7.81        7.24      0.92 o 
   0   6  12      179.87      182.50      4.60 o 
   1   6  12        6.07        3.89      0.71 o 
   2   6  12        7.70        3.54      0.63 o 
   3   6  12       14.47       11.30      1.07 o 
   4   6  12       77.37       65.12      1.87 o 
   5   6  12       63.16       56.28      1.78 o 
   6   6  12        5.22        7.60      1.04 o 
   7   6  12       67.39       74.54      2.18 o 
   8   6  12       85.64       95.03      2.58 o 
   9   6  12       42.57       50.03      2.61 o 
  10   6  12        6.00        4.38      1.00 o 
  11   6  12        0.26        0.32      0.84 o 
 -10   7  12       43.67       39.63      3.13 o 
  -9   7  12        2.28        1.61      1.62 o 
  -8   7  12        5.50        3.55      1.63 o 
  -7   7  12       21.55       17.65      2.28 o 
  -6   7  12        0.11       -0.87      0.97 o 
  -5   7  12       23.73       26.39      1.83 o 
  -4   7  12      301.31      306.47      5.36 o 
  -3   7  12      254.06      248.47      4.52 o 
  -2   7  12        0.07        0.84      0.85 o 
  -1   7  12        4.64        3.88      0.98 o 
   0   7  12       56.74       56.19      4.92 o 
   1   7  12       15.68       12.20      1.29 o 
   2   7  12       33.68       23.60      1.17 o 
   3   7  12       51.42       40.07      1.44 o 
   4   7  12       66.21       69.36      2.81 o 
   5   7  12        0.79        0.34      0.42 o 
   6   7  12       20.64       21.95      1.27 o 
   7   7  12       23.44       19.35      1.49 o 
   8   7  12       31.91       37.50      1.66 o 
   9   7  12       32.50       30.22      1.66 o 
  10   7  12        7.29        7.29      1.17 o 
  11   7  12        1.26        1.36      0.92 o 
  -9   8  12       33.42       45.86      3.39 o 
  -8   8  12       25.58       24.49      2.71 o 
  -7   8  12        0.06        0.16      2.34 o 
  -6   8  12        0.51       -0.90      0.90 o 
  -5   8  12       11.45       12.05      1.40 o 
  -4   8  12        7.92        6.66      0.97 o 
  -3   8  12       87.95       88.64      3.12 o 
  -2   8  12       84.63       87.60      5.38 o 
  -1   8  12        0.01       -0.62      0.69 o 
   0   8  12       49.82       42.54      2.04 o 
   1   8  12       18.62       15.53      1.40 o 
   2   8  12        2.48        1.71      0.75 o 
   3   8  12       40.89       43.81      1.47 o 
   4   8  12        1.56        1.31      0.54 o 
   5   8  12      139.53      142.86      2.90 o 
   6   8  12       24.62       30.99      1.92 o 
   7   8  12       79.72       82.70      2.75 o 
   8   8  12       10.92        8.67      0.99 o 
   9   8  12        6.52        5.66      0.98 o 
  10   8  12        4.65        4.59      1.02 o 
  11   8  12       20.34       26.48      2.33 o 
  -9   9  12       16.09       19.86      2.71 o 
  -8   9  12       44.70       49.91      3.57 o 
  -7   9  12       74.07       83.88      4.29 o 
  -6   9  12      111.59      103.03      3.43 o 
  -5   9  12      156.02      157.70      4.20 o 
  -4   9  12       18.80       14.65      2.30 o 
  -3   9  12       10.21       14.02      1.99 o 
  -2   9  12       12.98       11.04      1.69 o 
  -1   9  12       60.09       59.67      3.06 o 
   0   9  12      183.14      163.89      6.61 o 
   1   9  12      190.58      166.78      4.21 o 
   2   9  12        0.32        0.05      0.64 o 
   3   9  12       46.03       49.68      2.39 o 
   4   9  12       22.25       21.10      1.29 o 
   5   9  12        3.83        2.76      0.59 o 
   6   9  12        9.68       11.06      0.93 o 
   7   9  12       39.17       43.49      1.62 o 
   8   9  12       19.14       19.70      1.54 o 
   9   9  12       10.27        9.03      1.12 o 
  10   9  12        0.42        0.50      0.75 o 
  11   9  12        6.05        9.36      1.55 o 
  -8  10  12        2.01        5.18      1.82 o 
  -7  10  12       38.85       49.43      2.61 o 
  -6  10  12      138.00      152.36      4.36 o 
  -5  10  12      157.32      172.21      6.78 o 
  -4  10  12      187.69      185.51      6.86 o 
  -3  10  12       16.12       16.07      2.19 o 
  -2  10  12       53.87       51.76      3.24 o 
  -1  10  12       51.85       59.34      3.20 o 
   0  10  12       13.01       12.84      1.34 o 
   1  10  12        1.45        1.91      0.80 o 
   2  10  12       22.06       20.58      2.48 o 
   3  10  12        4.03        4.24      0.89 o 
   4  10  12        1.35        1.55      0.60 o 
   5  10  12       10.25        9.15      1.48 o 
   6  10  12        0.46        0.77      0.51 o 
   7  10  12        0.09       -0.17      0.58 o 
   8  10  12        9.32        7.42      0.90 o 
   9  10  12        0.07        0.73      0.71 o 
  10  10  12        3.58        2.09      0.89 o 
  11  10  12       30.52       28.26      2.30 o 
  -7  11  12        1.62        1.00      1.37 o 
  -6  11  12      154.06      172.07      4.82 o 
  -5  11  12       43.51       48.45      3.79 o 
  -4  11  12        0.55        0.44      1.57 o 
  -3  11  12        1.20       -0.79      1.29 o 
  -2  11  12        0.65        1.05      1.41 o 
  -1  11  12       64.56       72.31      3.62 o 
   0  11  12       62.55       64.30      3.22 o 
   1  11  12        0.00        1.10      1.10 o 
   2  11  12        2.59        2.27      0.78 o 
   3  11  12       52.19       55.11      1.85 o 
   4  11  12       43.17       47.02      1.64 o 
   5  11  12       33.79       32.98      2.66 o 
   6  11  12        1.79        1.06      1.18 o 
   7  11  12        1.80        0.61      1.09 o 
   8  11  12        2.19        2.49      0.71 o 
   9  11  12       26.02       31.29      1.67 o 
  10  11  12        0.59        1.64      0.78 o 
  -6  12  12      174.75      175.62      7.27 o 
  -5  12  12       10.37        5.43      2.15 o 
  -4  12  12      161.64      173.34      6.80 o 
  -3  12  12        3.62        4.72      1.80 o 
  -2  12  12       22.30       25.26      2.66 o 
  -1  12  12       10.83        8.44      1.75 o 
   0  12  12        2.43        2.29      1.27 o 
   1  12  12       35.21       38.66      2.44 o 
   2  12  12       14.10       15.71      1.64 o 
   3  12  12        0.23       -0.43      0.67 o 
   4  12  12        0.03        0.91      1.57 o 
   5  12  12       30.28       33.83      2.52 o 
   6  12  12       32.52       33.51      2.87 o 
   7  12  12       49.31       49.67      3.05 o 
   8  12  12       26.69       29.70      3.86 o 
   9  12  12       16.68       16.99      2.08 o 
  10  12  12       17.38       22.44      1.74 o 
  -5  13  12       34.73       32.50      3.50 o 
  -4  13  12        2.63        2.31      1.72 o 
  -3  13  12       17.14       13.63      2.33 o 
  -2  13  12        2.29        2.12      1.56 o 
  -1  13  12        0.17        1.97      1.35 o 
   0  13  12        7.97        7.43      1.65 o 
   1  13  12       28.73       30.50      2.32 o 
   2  13  12        2.35        1.80      0.85 o 
   3  13  12        2.48        2.47      0.75 o 
   4  13  12       54.76       58.81      4.83 o 
   5  13  12        3.14        2.86      2.08 o 
   6  13  12       22.22       25.87      2.53 o 
   7  13  12        0.84        1.14      1.38 o 
   8  13  12       38.99       43.72      3.98 o 
   9  13  12        4.97        4.86      2.23 o 
  -4  14  12        3.43        1.43      1.12 o 
  -3  14  12        0.02       -1.41      1.41 o 
  -2  14  12       48.96       45.19      3.36 o 
  -1  14  12       34.28       40.31      2.99 o 
   0  14  12       13.95       16.95      2.15 o 
   1  14  12        9.04       10.41      1.37 o 
   2  14  12       47.87       45.28      2.86 o 
   3  14  12       10.89        8.87      1.56 o 
   8  14  12       10.57       11.76      2.65 o 
  -2  15  12        4.43        3.25      1.81 o 
  -1  15  12        6.05        7.21      1.86 o 
   0  15  12       10.95       14.30      2.12 o 
   1  15  12        0.93       -0.87      0.87 o 
   2  15  12        4.04        4.68      1.06 o 
   3  15  12        1.90        2.99      1.59 o 
   1  16  12        8.81        6.48      1.33 o 
   2  16  12        1.26        1.70      2.59 o 
   3  16  12        0.89        3.60      1.87 o 
  -5  -6  13        6.46        9.12      1.90 o 
  -4  -6  13        0.06        0.40      1.22 o 
  -3  -6  13        1.54        2.96      1.38 o 
  -2  -6  13       87.99       87.35      4.22 o 
  -1  -6  13        2.04        1.09      1.22 o 
   0  -6  13       29.27       28.61      2.41 o 
   1  -6  13       24.08       26.38      2.54 o 
   2  -6  13        1.41        1.20      1.09 o 
  -6  -5  13       29.35       29.37      2.90 o 
  -5  -5  13       62.76       75.99      3.54 o 
  -4  -5  13       36.86       44.17      2.56 o 
  -3  -5  13        1.88        0.70      1.08 o 
  -2  -5  13        0.01       -0.64      0.86 o 
  -1  -5  13        8.46        7.90      1.35 o 
   0  -5  13        1.25        0.53      0.89 o 
   1  -5  13        0.53        0.07      1.16 o 
   2  -5  13        2.51        2.22      1.37 o 
   3  -5  13       14.53       18.25      1.96 o 
   4  -5  13        1.22        2.75      1.07 o 
  -7  -4  13        0.30       -0.71      1.23 o 
  -6  -4  13        1.77        4.91      1.25 o 
  -5  -4  13       32.08       29.37      2.14 o 
  -4  -4  13        4.90        7.09      1.32 o 
  -3  -4  13        0.83        1.01      0.91 o 
  -2  -4  13        9.46       10.10      1.94 o 
  -1  -4  13       25.12       27.74      1.91 o 
   0  -4  13       21.95       18.21      1.69 o 
   1  -4  13        9.86       10.66      1.36 o 
   2  -4  13        8.06        8.43      0.96 o 
   3  -4  13        2.20        0.81      0.69 o 
   4  -4  13        9.75        8.66      0.96 o 
   5  -4  13       74.29       87.37      3.93 o 
   6  -4  13        1.82        1.55      1.32 o 
  -8  -3  13        7.79        8.45      2.73 o 
  -7  -3  13      121.55      129.28      4.19 o 
  -6  -3  13      117.45      147.48      4.49 o 
  -5  -3  13       28.87       30.74      3.04 o 
  -4  -3  13        0.91       -0.80      0.82 o 
  -3  -3  13        0.25       -0.75      0.75 o 
  -2  -3  13       53.44       56.26      4.88 o 
  -1  -3  13       24.62       31.40      1.72 o 
   0  -3  13       13.78       12.06      1.81 o 
   1  -3  13        3.26        2.39      0.67 o 
   2  -3  13        5.16        6.16      0.87 o 
   3  -3  13       12.16       15.26      1.21 o 
   4  -3  13       28.60       24.71      2.06 o 
   5  -3  13        0.02       -0.94      0.94 o 
   6  -3  13       13.03       12.50      2.19 o 
   7  -3  13       12.08       11.28      2.04 o 
  -9  -2  13       16.61       13.35      2.02 o 
  -8  -2  13       44.54       36.49      2.32 o 
  -7  -2  13       52.70       59.01      4.65 o 
  -6  -2  13       36.13       43.99      2.33 o 
  -5  -2  13        7.60        9.97      1.80 o 
  -4  -2  13        9.32        9.18      1.30 o 
  -3  -2  13        0.14        0.99      0.80 o 
  -2  -2  13        3.07        2.29      0.68 o 
  -1  -2  13       26.66       22.71      1.51 o 
   0  -2  13        0.08       -0.52      0.56 o 
   1  -2  13       66.04       69.02      2.02 o 
   2  -2  13        0.12        0.20      0.55 o 
   3  -2  13        0.54        1.63      0.63 o 
   4  -2  13       50.70       57.36      2.74 o 
   5  -2  13        0.65       -0.05      0.97 o 
   6  -2  13        0.87        1.00      1.07 o 
   7  -2  13        1.42        1.88      1.12 o 
   8  -2  13        7.94        3.32      1.71 o 
  -9  -1  13       14.22       18.78      2.24 o 
  -8  -1  13      385.93      417.86     11.23 o 
  -7  -1  13      128.19      143.79      4.23 o 
  -6  -1  13        0.16        0.71      0.80 o 
  -5  -1  13        0.39        0.25      0.62 o 
  -4  -1  13        2.80        3.17      1.06 o 
  -3  -1  13      116.44      126.94      5.40 o 
  -2  -1  13       12.24       16.65      1.07 o 
  -1  -1  13       46.49       47.68      1.55 o 
   0  -1  13       79.25       78.39      1.95 o 
   1  -1  13        3.18        1.64      0.58 o 
   2  -1  13       31.24       34.16      2.61 o 
   3  -1  13       37.80       35.82      1.92 o 
   4  -1  13        9.49       11.41      1.73 o 
   5  -1  13       18.97       17.59      1.56 o 
   6  -1  13       13.89       13.12      1.69 o 
   7  -1  13        0.49        1.76      1.82 o 
   8  -1  13       12.84       11.13      2.20 o 
 -10   0  13       12.54       13.97      1.94 o 
  -9   0  13       68.26       72.82      3.67 o 
  -8   0  13      114.40      119.40      4.64 o 
  -7   0  13       14.23       20.36      2.10 o 
  -6   0  13      139.30      151.76      3.19 o 
  -5   0  13        0.43        0.34      0.60 o 
  -4   0  13       14.15       13.33      1.06 o 
  -3   0  13       12.53       12.03      0.93 o 
  -2   0  13        1.15        0.48      0.54 o 
  -1   0  13       55.19       54.39      2.26 o 
   0   0  13       55.02       54.52      1.65 o 
   1   0  13        1.30        1.85      0.52 o 
   2   0  13       44.78       42.80      2.19 o 
   3   0  13        3.57        3.63      0.89 o 
   4   0  13       15.21       15.85      1.98 o 
   5   0  13       35.59       35.51      3.99 o 
   6   0  13        3.56        3.98      1.41 o 
   7   0  13       26.25       23.16      1.78 o 
   8   0  13        0.21        1.90      1.15 o 
   9   0  13        9.31        8.30      2.12 o 
 -10   1  13       23.21       25.85      2.43 o 
  -9   1  13        0.27        2.05      1.15 o 
  -8   1  13       14.62       13.79      1.80 o 
  -7   1  13       13.88       12.98      1.25 o 
  -6   1  13      174.77      170.17      3.89 o 
  -5   1  13       63.85       66.44      1.95 o 
  -4   1  13        2.04        0.72      0.59 o 
  -3   1  13       20.02       19.21      1.04 o 
  -2   1  13        0.80        1.01      0.49 o 
  -1   1  13       85.90       84.07      1.89 o 
   0   1  13        0.13        0.38      0.40 o 
   1   1  13       38.50       37.43      1.52 o 
   2   1  13        2.78        4.06      0.96 o 
   3   1  13        0.25       -0.30      0.53 o 
   4   1  13       21.05       25.41      1.39 o 
   5   1  13        0.38        1.56      0.57 o 
   6   1  13       24.12       24.37      1.50 o 
   7   1  13        0.00        1.15      0.73 o 
   8   1  13        6.43        3.93      0.96 o 
   9   1  13        2.37        3.87      1.08 o 
 -10   2  13       34.28       33.15      2.36 o 
  -9   2  13       58.18       58.37      2.98 o 
  -8   2  13       16.90       20.56      1.47 o 
  -7   2  13       22.49       26.24      1.54 o 
  -6   2  13        1.14        0.95      0.72 o 
  -5   2  13        4.60        4.61      1.46 o 
  -4   2  13      350.29      362.74      5.14 o 
  -3   2  13       14.68       13.89      1.13 o 
  -2   2  13        6.69        5.59      0.57 o 
  -1   2  13       30.84       33.50      1.28 o 
   0   2  13       36.86       34.67      1.26 o 
   1   2  13       49.85       39.91      1.37 o 
   2   2  13       14.06       13.83      0.97 o 
   3   2  13       12.58       11.17      0.93 o 
   4   2  13       13.00       14.30      1.03 o 
   5   2  13       51.67       51.71      1.65 o 
   6   2  13       76.94       77.48      2.87 o 
   7   2  13        3.41        4.00      1.13 o 
   8   2  13        7.09        7.58      1.40 o 
   9   2  13       22.40       24.36      1.64 o 
  10   2  13        1.05        1.06      0.96 o 
 -10   3  13       17.20       16.10      1.77 o 
  -9   3  13        5.97        4.77      0.93 o 
  -8   3  13        0.00       -0.64      0.64 o 
  -7   3  13        4.28        4.08      0.83 o 
  -6   3  13        0.19       -0.53      0.53 o 
  -5   3  13       43.45       41.12      4.02 o 
  -4   3  13       55.62       55.51      2.53 o 
  -3   3  13        7.11        7.79      1.01 o 
  -2   3  13        4.34        4.08      0.85 o 
  -1   3  13        0.06       -0.26      0.51 o 
   0   3  13       24.01       25.07      1.19 o 
   1   3  13       60.10       53.59      1.52 o 
   2   3  13       58.44       57.96      1.61 o 
   3   3  13       36.13       31.25      1.27 o 
   4   3  13        2.52        2.84      0.66 o 
   5   3  13        5.94        6.15      0.80 o 
   6   3  13       26.52       27.49      1.39 o 
   7   3  13       25.32       26.48      1.90 o 
   8   3  13       33.03       32.22      2.10 o 
   9   3  13        3.04        5.03      1.50 o 
  10   3  13       12.40       12.59      1.87 o 
 -10   4  13        2.59        4.33      1.62 o 
  -9   4  13        5.39        8.97      1.88 o 
  -8   4  13        8.57        6.23      1.75 o 
  -7   4  13        2.63        1.79      1.49 o 
  -6   4  13        0.31       -0.01      1.27 o 
  -5   4  13       11.98       12.26      1.93 o 
  -4   4  13        0.13        0.60      0.76 o 
  -3   4  13        5.10        5.40      0.93 o 
  -2   4  13       72.86       76.18      2.26 o 
  -1   4  13       26.31       24.33      2.29 o 
   0   4  13        9.08       10.01      0.89 o 
   1   4  13       25.29       21.46      1.10 o 
   2   4  13        4.14        2.38      0.59 o 
   3   4  13       16.21       12.16      1.04 o 
   4   4  13       14.74       13.62      1.61 o 
   5   4  13        0.44        0.00      0.58 o 
   6   4  13       31.27       37.17      2.01 o 
   7   4  13        4.23        4.43      0.93 o 
   8   4  13       17.37       17.32      1.42 o 
   9   4  13       10.60       10.86      1.55 o 
  10   4  13        6.29        8.50      1.39 o 
 -10   5  13        0.01        0.48      1.42 o 
  -9   5  13        3.39        2.98      1.58 o 
  -8   5  13        1.60        1.72      1.39 o 
  -7   5  13        8.55        6.58      1.74 o 
  -6   5  13        5.38        1.37      1.41 o 
  -5   5  13       38.23       40.63      3.99 o 
  -4   5  13       24.28       21.58      1.46 o 
  -3   5  13        7.26        9.28      1.06 o 
  -2   5  13       12.04       11.14      1.07 o 
  -1   5  13        0.71        0.64      0.63 o 
   0   5  13        1.88        0.96      0.73 o 
   1   5  13      121.08      117.63      5.11 o 
   2   5  13        0.93        1.97      0.61 o 
   3   5  13       18.83       16.87      1.42 o 
   4   5  13        5.98        4.74      0.76 o 
   5   5  13        8.65        5.89      0.85 o 
   6   5  13       16.18       16.91      1.27 o 
   7   5  13        1.34        1.14      0.71 o 
   8   5  13      101.64      109.48      3.53 o 
   9   5  13        0.53        1.24      0.80 o 
  10   5  13       38.23       41.93      2.37 o 
  11   5  13        0.94       -0.72      1.40 o 
  -9   6  13        0.42        1.16      1.53 o 
  -8   6  13        2.07        1.51      1.57 o 
  -7   6  13        8.80       10.20      1.93 o 
  -6   6  13        0.04       -0.29      1.28 o 
  -5   6  13        7.99        6.44      1.21 o 
  -4   6  13        7.77       10.44      1.14 o 
  -3   6  13       33.47       30.50      2.68 o 
  -2   6  13        7.68        8.81      0.99 o 
  -1   6  13        0.90       -0.18      0.81 o 
   0   6  13       39.16       39.57      2.79 o 
   1   6  13        0.11        0.35      0.57 o 
   2   6  13       28.52       26.05      1.30 o 
   3   6  13        4.36        5.38      0.94 o 
   4   6  13       10.73       10.90      1.01 o 
   5   6  13       17.62       17.58      1.24 o 
   6   6  13       26.86       23.59      1.44 o 
   7   6  13       36.62       33.74      1.69 o 
   8   6  13       13.72       14.87      1.30 o 
   9   6  13        0.78        1.35      0.88 o 
  10   6  13        7.21        8.33      1.76 o 
  11   6  13       14.72       17.80      3.35 o 
  -9   7  13        7.82        7.68      1.89 o 
  -8   7  13        8.99        9.81      2.06 o 
  -7   7  13        0.08        2.67      1.52 o 
  -6   7  13        1.37        1.16      1.08 o 
  -5   7  13       12.49       12.74      1.45 o 
  -4   7  13        2.58        1.46      0.82 o 
  -3   7  13      118.21      123.87      3.78 o 
  -2   7  13        5.91        4.97      1.15 o 
  -1   7  13        0.03       -0.06      0.70 o 
   0   7  13       15.16       15.61      1.58 o 
   1   7  13       89.01       85.57      3.78 o 
   2   7  13       15.73       13.07      1.22 o 
   3   7  13       95.89       86.76      3.12 o 
   4   7  13       39.30       35.43      1.49 o 
   5   7  13        2.23        1.79      0.64 o 
   6   7  13       46.07       44.00      1.71 o 
   7   7  13        1.24        1.39      0.74 o 
   8   7  13        3.97        2.52      1.01 o 
   9   7  13       37.96       37.95      2.12 o 
  10   7  13        7.07        7.96      1.25 o 
  11   7  13       11.52       12.50      1.81 o 
  -9   8  13        1.25        2.44      1.72 o 
  -8   8  13       21.55       18.51      2.57 o 
  -7   8  13        0.53        1.16      1.46 o 
  -6   8  13        6.24        6.04      1.71 o 
  -5   8  13        0.02       -0.27      1.03 o 
  -4   8  13       15.30       17.67      2.00 o 
  -3   8  13       10.30       12.72      1.58 o 
  -2   8  13        4.91        3.68      1.01 o 
  -1   8  13        0.14        0.06      0.81 o 
   0   8  13       57.68       55.09      2.44 o 
   1   8  13        2.99        1.49      0.84 o 
   2   8  13       45.78       48.50      1.94 o 
   3   8  13       10.82       10.49      1.69 o 
   4   8  13       39.32       39.13      1.53 o 
   5   8  13       36.22       32.74      1.48 o 
   6   8  13       12.98       14.55      1.77 o 
   7   8  13       55.55       65.27      2.09 o 
   8   8  13       29.60       32.37      1.71 o 
   9   8  13        1.04        1.65      0.83 o 
  10   8  13        3.37        2.33      0.91 o 
  11   8  13       89.73      101.03      7.24 o 
  -8   9  13      133.79      145.98      5.92 o 
  -7   9  13        0.81        1.44      1.21 o 
  -6   9  13        0.08        0.03      1.05 o 
  -5   9  13       14.56       15.43      1.62 o 
  -4   9  13       48.10       44.30      3.36 o 
  -3   9  13       18.77       24.51      2.01 o 
  -2   9  13        0.12        1.00      0.87 o 
  -1   9  13        0.45        1.13      0.84 o 
   0   9  13       66.68       63.06      2.60 o 
   1   9  13       10.36        7.89      1.16 o 
   2   9  13       84.49       89.16      5.58 o 
   3   9  13       20.56       24.50      1.54 o 
   4   9  13       35.36       34.65      1.70 o 
   5   9  13       20.83       24.53      1.35 o 
   6   9  13       16.65       16.39      1.21 o 
   7   9  13        0.44        0.56      0.62 o 
   8   9  13       44.83       44.82      2.27 o 
   9   9  13        8.76        7.67      1.15 o 
  10   9  13        0.02        0.08      0.81 o 
  -8  10  13        0.05        4.36      1.83 o 
  -7  10  13        0.00       -0.75      1.14 o 
  -6  10  13      143.87      161.05      6.80 o 
  -5  10  13        8.53        4.84      2.00 o 
  -4  10  13       15.38        7.80      2.01 o 
  -3  10  13       18.94       20.77      2.56 o 
  -2  10  13        0.10        0.30      1.34 o 
  -1  10  13       66.23       77.07      2.94 o 
   0  10  13       14.39       17.73      2.20 o 
   1  10  13        1.16        0.21      0.73 o 
   2  10  13        0.92        2.57      0.86 o 
   3  10  13       14.64       12.96      1.21 o 
   4  10  13      179.59      191.66      4.11 o 
   5  10  13       41.19       45.90      1.84 o 
   6  10  13       56.90       61.73      2.15 o 
   7  10  13       44.65       43.07      1.68 o 
   8  10  13        2.74        3.05      0.85 o 
   9  10  13       77.46       81.78      4.46 o 
  10  10  13       93.92      106.06      3.77 o 
  -7  11  13       58.81       62.24      4.46 o 
  -6  11  13        0.77        2.07      1.19 o 
  -5  11  13        3.72        1.47      1.84 o 
  -4  11  13        8.85        8.42      2.09 o 
  -3  11  13        1.90        1.02      1.25 o 
  -2  11  13       28.05       32.08      2.76 o 
  -1  11  13       25.47       20.89      2.38 o 
   0  11  13       80.62       76.56      3.74 o 
   1  11  13       13.80       16.51      2.60 o 
   2  11  13        0.95        0.23      0.74 o 
   3  11  13        1.14        0.32      0.68 o 
   4  11  13        3.11        1.99      0.76 o 
   5  11  13      132.61      134.27      3.26 o 
   6  11  13      107.85      113.69      4.45 o 
   7  11  13       24.72       25.26      1.68 o 
   8  11  13       46.48       49.34      1.97 o 
   9  11  13       45.89       55.12      2.84 o 
  10  11  13       17.75       18.29      1.84 o 
  -6  12  13       42.68       50.55      4.22 o 
  -5  12  13       41.43       41.54      3.67 o 
  -4  12  13       28.07       35.91      3.26 o 
  -3  12  13       38.13       39.17      3.18 o 
  -2  12  13        0.64        0.45      1.39 o 
  -1  12  13       42.00       40.29      3.00 o 
   0  12  13       62.56       60.21      3.37 o 
   1  12  13        0.00        0.04      1.11 o 
   2  12  13        1.50        0.82      1.07 o 
   3  12  13       12.00       11.27      1.12 o 
   4  12  13       19.76       19.11      1.70 o 
   5  12  13        6.05        6.56      0.91 o 
   6  12  13        1.06        0.66      1.35 o 
   7  12  13       19.64       12.86      2.65 o 
   8  12  13       41.77       50.85      2.23 o 
   9  12  13        1.26        3.42      1.81 o 
  -5  13  13        0.38       -0.73      1.73 o 
  -4  13  13        0.01       -1.27      1.59 o 
  -3  13  13       41.28       40.56      3.37 o 
  -2  13  13       27.23       26.24      2.88 o 
  -1  13  13       27.17       31.82      2.78 o 
   0  13  13        7.27       10.46      1.86 o 
   1  13  13        0.64        2.07      1.24 o 
   2  13  13        0.67        1.65      1.17 o 
   3  13  13        5.16        6.26      1.12 o 
   4  13  13       18.00       23.19      6.69 o 
   5  13  13       37.89       48.36      3.89 o 
   6  13  13       13.28       12.23      2.50 o 
   7  13  13       19.10       15.19      2.93 o 
   8  13  13       13.31       13.86      2.81 o 
  -3  14  13       16.94       15.12      2.49 o 
  -2  14  13       23.32       27.62      2.95 o 
  -1  14  13       43.06       45.35      3.31 o 
   0  14  13        4.75        2.73      1.49 o 
   1  14  13        0.68        0.41      1.25 o 
   2  14  13        0.01       -0.07      1.10 o 
   3  14  13        1.54        2.44      1.13 o 
  -1  15  13        8.60       13.77      2.29 o 
   0  15  13        9.91        8.90      1.95 o 
   1  15  13        0.46        2.28      1.46 o 
   2  15  13       13.41        9.50      1.67 o 
   3  15  13       14.76       12.06      1.62 o 
  -4  -5  14        0.55       -0.79      1.16 o 
  -3  -5  14        0.08       -0.19      1.03 o 
  -2  -5  14        0.00        0.13      1.05 o 
  -1  -5  14       17.07       17.87      2.13 o 
   0  -5  14        6.72        5.47      1.40 o 
   1  -5  14       10.57        8.87      1.56 o 
   2  -5  14        4.63        4.28      1.30 o 
  -6  -4  14        2.00        1.03      1.25 o 
  -5  -4  14        0.46        1.17      1.69 o 
  -4  -4  14        0.67        0.99      0.95 o 
  -3  -4  14        5.22        5.08      1.44 o 
  -2  -4  14        0.01        1.53      0.93 o 
  -1  -4  14        4.19        3.20      1.20 o 
   0  -4  14        2.38        2.30      1.10 o 
   1  -4  14        1.10        0.98      0.83 o 
   2  -4  14        0.90        0.80      0.87 o 
   3  -4  14        2.69        3.23      1.11 o 
   4  -4  14        9.81        9.63      1.69 o 
  -7  -3  14       39.47       46.92      2.53 o 
  -6  -3  14        6.80       11.11      3.16 o 
  -5  -3  14        0.73        0.03      1.06 o 
  -4  -3  14        3.15        1.90      1.01 o 
  -3  -3  14       21.45       23.20      1.93 o 
  -2  -3  14        3.27        2.40      0.97 o 
  -1  -3  14       30.44       33.95      4.30 o 
   0  -3  14       66.92       79.59      2.53 o 
   1  -3  14        8.67        8.80      0.97 o 
   2  -3  14        0.07        0.15      0.67 o 
   3  -3  14        4.13        1.35      1.07 o 
   4  -3  14        0.01        0.02      1.63 o 
   5  -3  14        1.33        2.32      1.45 o 
  -8  -2  14        0.83        0.52      1.18 o 
  -7  -2  14        0.07       -0.16      0.85 o 
  -6  -2  14        9.65       12.46      1.55 o 
  -5  -2  14       37.91       44.62      2.32 o 
  -4  -2  14        0.72        1.24      0.89 o 
  -3  -2  14       23.52       29.75      1.45 o 
  -2  -2  14       10.17       11.52      1.03 o 
  -1  -2  14        7.02        7.29      0.87 o 
   0  -2  14        4.78        3.57      0.72 o 
   1  -2  14       15.86       17.67      1.14 o 
   2  -2  14       55.83       59.90      1.76 o 
   3  -2  14       45.62       49.41      2.61 o 
   4  -2  14       46.47       50.10      2.64 o 
   5  -2  14        0.33       -0.97      0.97 o 
   6  -2  14        0.75       -0.92      1.28 o 
  -8  -1  14        0.59        0.03      1.04 o 
  -7  -1  14       45.32       52.25      3.05 o 
  -6  -1  14        3.64        3.54      1.03 o 
  -5  -1  14        2.53        3.28      0.99 o 
  -4  -1  14        3.86        3.68      0.78 o 
  -3  -1  14       15.93       17.99      1.26 o 
  -2  -1  14       76.72       87.65      2.15 o 
  -1  -1  14       59.64       60.43      1.78 o 
   0  -1  14        0.04       -0.18      0.54 o 
   1  -1  14       27.93       28.43      1.80 o 
   2  -1  14        3.89        4.63      1.08 o 
   3  -1  14       61.18       63.85      4.43 o 
   4  -1  14       38.38       47.48      2.21 o 
   5  -1  14        8.56        9.93      1.59 o 
   6  -1  14        6.48        4.51      1.39 o 
   7  -1  14       10.23       10.92      2.23 o 
  -9   0  14        2.02        1.78      1.18 o 
  -8   0  14       91.63      103.26      4.34 o 
  -7   0  14        7.72       11.99      1.73 o 
  -6   0  14       20.97       16.35      1.31 o 
  -5   0  14        9.05        8.98      0.98 o 
  -4   0  14        0.03        0.62      0.64 o 
  -3   0  14       57.07       60.48      1.78 o 
  -2   0  14       11.11       11.10      0.92 o 
  -1   0  14       10.09        7.41      0.86 o 
   0   0  14       47.64       45.06      1.46 o 
   1   0  14       23.66       23.45      1.68 o 
   2   0  14        0.00       -0.12      0.76 o 
   3   0  14       58.85       59.72      3.72 o 
   4   0  14       13.18       15.34      1.75 o 
   5   0  14        4.68        3.96      1.03 o 
   6   0  14        9.41        8.27      1.26 o 
   7   0  14        4.24        3.82      1.37 o 
   8   0  14      136.10      131.71      5.74 o 
  -9   1  14       34.06       42.62      2.72 o 
  -8   1  14        0.37        1.17      0.97 o 
  -7   1  14        0.85        1.73      0.81 o 
  -6   1  14       61.79       61.68      3.02 o 
  -5   1  14       32.10       36.18      2.30 o 
  -4   1  14       97.46      102.44      3.00 o 
  -3   1  14       70.78       79.57      2.33 o 
  -2   1  14        0.97        0.79      0.51 o 
  -1   1  14        8.51        6.24      1.07 o 
   0   1  14        7.71        6.64      1.09 o 
   1   1  14        0.41       -0.21      0.70 o 
   2   1  14       16.46       16.60      1.38 o 
   3   1  14       31.14       39.75      1.69 o 
   4   1  14       16.47       19.49      1.39 o 
   5   1  14       75.36       87.54      2.78 o 
   6   1  14       18.63       19.00      1.42 o 
   7   1  14       68.74       81.11      2.88 o 
   8   1  14        8.13        5.37      1.17 o 
   9   1  14       44.04       39.51      3.35 o 
  -9   2  14       93.00      107.83      4.10 o 
  -8   2  14       65.64       82.17      4.73 o 
  -7   2  14       11.70       13.36      1.23 o 
  -6   2  14        3.50        6.62      1.69 o 
  -5   2  14        4.75        6.30      0.92 o 
  -4   2  14        0.38        0.81      0.63 o 
  -3   2  14        0.00       -0.21      0.75 o 
  -2   2  14        0.03       -0.66      0.68 o 
  -1   2  14       11.43       11.51      1.04 o 
   0   2  14        6.43        5.65      0.87 o 
   1   2  14        9.38        9.50      1.53 o 
   2   2  14        1.92        2.75      0.73 o 
   3   2  14        0.95        0.01      0.58 o 
   4   2  14      122.09      124.70      2.61 o 
   5   2  14        0.97        1.55      0.87 o 
   6   2  14       10.02       12.33      1.08 o 
   7   2  14        0.05        0.60      0.74 o 
   8   2  14       52.38       61.07      2.20 o 
   9   2  14       25.93       32.11      2.10 o 
  -9   3  14       57.95       64.02      3.39 o 
  -8   3  14       34.58       43.49      3.00 o 
  -7   3  14        0.80       -0.55      1.34 o 
  -6   3  14       23.21       22.17      2.40 o 
  -5   3  14       15.40       16.67      2.25 o 
  -4   3  14        3.54        0.65      2.26 o 
  -3   3  14       44.88       39.17      2.27 o 
  -2   3  14       20.29       17.44      1.50 o 
  -1   3  14       37.08       39.61      1.41 o 
   0   3  14        1.83        3.00      0.65 o 
   1   3  14       55.78       48.41      1.54 o 
   2   3  14        0.03       -0.30      0.52 o 
   3   3  14       29.37       24.75      1.63 o 
   4   3  14       10.07        8.63      0.91 o 
   5   3  14        7.78        7.26      0.91 o 
   6   3  14       30.30       31.68      1.51 o 
   7   3  14       38.56       38.64      1.65 o 
   8   3  14        8.61       10.00      1.16 o 
   9   3  14       12.99       12.70      1.49 o 
  -9   4  14        8.66        7.31      1.81 o 
  -8   4  14        2.55        1.96      1.58 o 
  -7   4  14        1.84        1.67      1.55 o 
  -6   4  14       14.31       15.49      2.22 o 
  -5   4  14       21.67       22.59      2.48 o 
  -4   4  14       10.52       10.39      2.48 o 
  -3   4  14       15.35       20.08      1.47 o 
  -2   4  14        1.76        1.29      0.91 o 
  -1   4  14        0.05        0.70      0.60 o 
   0   4  14       27.32       29.74      1.28 o 
   1   4  14        0.32        0.70      0.56 o 
   2   4  14        1.81        1.80      0.62 o 
   3   4  14        6.72        5.48      0.75 o 
   4   4  14        1.35        2.00      0.71 o 
   5   4  14       26.78       26.17      1.62 o 
   6   4  14        4.16        2.47      0.85 o 
   7   4  14        4.70        3.14      0.93 o 
   8   4  14        3.70        1.26      1.10 o 
   9   4  14        0.87        1.28      0.87 o 
  10   4  14        0.60        0.63      1.15 o 
  -9   5  14        0.79        0.98      1.51 o 
  -8   5  14        0.43        0.78      1.46 o 
  -7   5  14        2.07        0.35      1.50 o 
  -6   5  14        8.92        8.86      1.86 o 
  -5   5  14       16.89       15.52      2.22 o 
  -4   5  14       11.28       11.67      1.64 o 
  -3   5  14       68.00       71.30      2.30 o 
  -2   5  14       54.64       53.65      2.00 o 
  -1   5  14       59.50       60.98      2.09 o 
   0   5  14        0.11       -0.24      0.69 o 
   1   5  14        1.04        1.43      0.64 o 
   2   5  14        0.55        1.53      0.61 o 
   3   5  14        1.84        1.54      0.69 o 
   4   5  14       70.09       64.18      2.35 o 
   5   5  14        1.26        1.52      0.73 o 
   6   5  14        9.01       10.81      1.13 o 
   7   5  14        6.12        4.94      0.96 o 
   8   5  14        0.10        1.20      0.85 o 
   9   5  14        0.76       -0.33      0.80 o 
  10   5  14        0.21        0.53      1.12 o 
  -9   6  14        0.10       -0.38      1.36 o 
  -8   6  14        4.69        6.22      1.87 o 
  -7   6  14        9.93       12.45      2.27 o 
  -6   6  14        2.10        3.89      1.64 o 
  -5   6  14        3.67        3.64      1.17 o 
  -4   6  14        5.28        4.35      1.13 o 
  -3   6  14        6.33        5.20      0.98 o 
  -2   6  14       38.31       36.82      1.69 o 
  -1   6  14       43.61       45.10      1.82 o 
   0   6  14       17.46       16.46      2.23 o 
   1   6  14        0.84        1.73      0.79 o 
   2   6  14        9.76        8.99      3.43 o 
   3   6  14        0.72        0.21      0.58 o 
   4   6  14       19.16       18.32      1.29 o 
   5   6  14        1.13        2.36      0.74 o 
   6   6  14       46.53       49.40      2.12 o 
   7   6  14        8.81        8.43      1.05 o 
   8   6  14       35.09       30.40      2.52 o 
   9   6  14        6.06        3.35      1.22 o 
  10   6  14        0.59        0.62      1.10 o 
  -8   7  14        2.64        3.95      1.73 o 
  -7   7  14        0.10       -0.67      1.42 o 
  -6   7  14        1.25        3.57      1.74 o 
  -5   7  14       20.49       25.42      1.95 o 
  -4   7  14       42.72       44.89      1.95 o 
  -3   7  14       49.22       48.16      1.95 o 
  -2   7  14        0.16        0.58      1.46 o 
  -1   7  14        0.44        0.38      0.83 o 
   0   7  14        0.67       -0.01      0.62 o 
   1   7  14        1.39        3.14      1.03 o 
   2   7  14        0.06        0.72      1.00 o 
   3   7  14       27.94       27.83      1.48 o 
   4   7  14       81.99       85.46      2.67 o 
   5   7  14        6.82        5.29      0.86 o 
   6   7  14       23.28       21.87      1.46 o 
   7   7  14       51.73       52.95      2.01 o 
   8   7  14        4.84        3.95      0.99 o 
   9   7  14        2.65        2.44      0.94 o 
  10   7  14        0.82        2.00      1.18 o 
  -8   8  14       63.74       70.58      4.12 o 
  -7   8  14        0.06        1.10      1.57 o 
  -6   8  14        1.55        0.40      1.09 o 
  -5   8  14       20.55       19.22      5.90 o 
  -4   8  14        8.42        7.56      1.13 o
[truncated: 42,902 more chars]
